# Supplementary material for: Proton range verification in inhomogeneous tissue: Treatment planning system vs. measurement vs. Monte Carlo simulation
Source: PLoS One. 2018 Mar 5;13(3):e0193904. doi: 10.1371/journal.pone.0193904 (PMC5837130; doi:10.1371/journal.pone.0193904)
Supplement: S1 File — (XLSX) [file pone.0193904.s001.xlsx]

## Sheet: Ref_PDD
Measurement		TPS		Monte Carlo
26.717	72.9367	25	69.71	-0.05	0
28.589	72.2497	26	69.7786	0.05	0
30.46	73.5918	27	69.8455	0.15	0
32.332	73.3998	28	69.9069	0.25	0
34.203	73.4295	29	69.9677	0.35	0
36.075	73.3753	30	70.0606	0.45	0
37.946	74.0135	31	70.1573	0.55	0
39.818	74.5258	32	70.2664	0.65	0
41.689	74.3686	33	70.3769	0.75	0
43.561	75.0628	34	70.4553	0.85	0
45.432	74.5376	35	70.5301	0.95	0
47.304	73.5572	36	70.6209	1.05	0
49.175	75.0531	37	70.7136	1.15	0
51.047	74.8802	38	70.7892	1.25	0
52.918	73.2099	39	70.8627	1.35	0
54.79	75.2588	40	70.9524	1.45	0
56.661	75.2506	41	71.0439	1.55	0
58.533	75.309	42	71.1413	1.65	0
60.404	75.4742	43	71.2395	1.75	0
62.276	76.1387	44	71.3557	1.85	0
64.147	76.0816	45	71.474	1.95	0
66.019	75.0765	46	71.5813	2.05	0
67.89	76.5961	47	71.6873	2.15	0
69.762	76.9342	48	71.7736	2.25	0
71.633	77.0255	49	71.8576	2.35	0
73.505	75.9683	50	71.9652	2.45	0
75.376	76.1085	51	72.0756	2.55	0
77.248	75.4613	52	72.2141	2.65	0
79.119	78.2039	53	72.3558	2.75	0
80.991	78.4755	54	72.4467	2.85	0
82.862	78.9934	55	72.5317	2.95	0
84.734	79.4729	56	72.6443	3.05	0
86.605	78.8822	57	72.76	3.15	0
88.477	80.5505	58	72.8856	3.25	0
90.348	80.3327	59	73.0124	3.35	0
92.22	81.2458	60	73.1609	3.45	0
94.091	81.6454	61	73.312	3.55	0
95.963	81.8408	62	73.4407	3.65	0
97.834	83.7862	63	73.5668	3.75	0
99.706	84.2465	64	73.7132	3.85	0
101.577	83.7392	65	73.8619	3.95	0
103.449	85.6963	66	74.0278	4.05	0
105.32	85.4175	67	74.1956	4.15	0
107.192	87.5754	68	74.3618	4.25	0
109.063	87.5318	69	74.5278	4.35	0
110.935	89.5278	70	74.6927	4.45	0
112.806	91.7844	71	74.8575	4.55	0
114.678	94.7601	72	75.0248	4.65	0
116.549	95.568	73	75.1924	4.75	0
118.421	97.2972	74	75.362	4.85	0
120.292	99.9365	75	75.5318	4.95	0
122.164	100.778	76	75.7245	5.05	0
124.035	101.634	77	75.9198	5.15	0
125.907	101.521	78	76.1298	5.25	0
127.778	101.247	79	76.3415	5.35	0
129.65	101.066	80	76.538	5.45	0
131.521	100.027	81	76.7327	5.55	0
133.393	101.274	82	76.9661	5.65	0
135.264	100.649	83	77.204	5.75	0
137.136	100.702	84	77.4542	5.85	0
139.007	99.5463	85	77.7058	5.95	0
140.879	100.238	86	77.9635	6.05	0
142.75	100	87	78.2218	6.15	0
144.622	100.593	88	78.4895	6.25	0
146.493	98.9528	89	78.7583	6.35	0
148.365	99.111	90	79.0504	6.45	0
150.236	98.6813	91	79.3451	6.55	0
152.108	98.0803	92	79.6568	6.65	0
153.979	98.2687	93	79.9705	6.75	0
155.851	98.5155	94	80.2985	6.85	0
157.722	98.1696	95	80.628	6.95	0
159.594	97.6326	96	80.986	7.05	0
161.465	97.4079	97	81.3472	7.15	0
163.337	97.2496	98	81.7114	7.25	0
165.208	97.1616	99	82.0759	7.35	0
167.08	97.3176	100	82.4751	7.45	0
168.951	95.7017	101	82.8782	7.55	0
170.823	92.7456	102	83.338	7.65	0
172.694	84.1636	103	83.8042	7.75	0
174.566	68.573	104	84.3052	7.85	0
176.437	46.6454	105	84.8102	7.95	0
178.309	25.8056	106	85.3509	8.05	0
180.18	12.2358	107	85.8956	8.15	0
182.052	4.78381	108	86.5162	8.25	0
183.923	1.70747	109	87.1455	8.35	0
185.795	1.43628	110	87.8593	8.45	0
187.666	0.7662	111	88.5829	8.55	0
189.538	0.12579	112	89.416	8.65	0
193.281	1.36456	113	90.2616	8.75	0
195.152	0.8195	114	91.293	8.85	0
197.024	0.0021	115	92.3456	8.95	0
198.895	1.00388	116	93.5801	9.05	0
200.767	1.06582	117	94.8355	9.15	0
202.638	0.11681	118	96.1315	9.25	0
204.51	1.23915	119	97.4322	9.35	0
206.381	0.04675	120	98.4801	9.45	0
208.253	1.09614	121	99.4989	9.55	0
210.124	0.90079	122	100.009	9.65	0
211.996	0	123	100.461	9.75	0
213.867	0.86655	124	100.481	9.85	0
215.739	1.31799	125	100.45	9.95	0
217.61	0.05034	126	100.327	10.05	0
219.482	0.02937	127	100.193	10.15	0
221.353	0.09433	128	100.159	10.25	0
223.225	1.06514	129	100.136	10.35	0
225.096	0.90882	130	100.162	10.45	0
226.968	1.00635	131	100.193	10.55	0
228.839	1.02418	132	100.184	10.65	0
230.711	0	133	100.171	10.75	0
232.582	0.69384	134	100.155	10.85	0
234.454	0	135	100.139	10.95	0
236.325	1.10077	136	100.174	11.05	0
238.197	0.93763	137	100.216	11.15	0
240.068	0.73844	138	100.227	11.25	0
241.94	0.98802	139	100.235	11.35	0
243.811	0.72819	140	100.194	11.45	0
245.683	0.85895	141	100.147	11.55	0
247.554	0.63989	142	100.121	11.65	0
249.426	0.86977	143	100.097	11.75	0
251.297	0.72791	144	100.05	11.85	0
253.169	0.83795	145	100	11.95	0
255.04	0.74848	146	99.8995	12.05	0
256.912	0.81562	147	99.7932	12.15	0
258.783	0.83262	148	99.6889	12.25	0
260.655	0	149	99.5849	12.35	0
262.526	0.69582	150	99.5258	12.45	0
264.398	0.88781	151	99.4717	12.55	0
266.269	0.91537	152	99.4622	12.65	0
268.141	0	153	99.4578	12.75	0
270.012	0.01607	154	99.4634	12.85	0
271.884	0.73915	155	99.4701	12.95	0
273.755	1.03403	156	99.4546	13.05	0
275.627	0.79846	157	99.4367	13.15	0
277.498	0.69003	158	99.3243	13.25	0
279.37	0.69645	159	99.201	13.35	0
281.241	0.69872	160	99.1327	13.45	0
283.113	0.6661	161	99.0707	13.55	0
284.984	0.64304	162	99.0685	13.65	0
286.856	1.14288	163	99.0732	13.75	0
288.727	0.90163	164	98.9613	13.85	0
290.599	0	165	98.836	13.95	0
292.47	0.67539	166	98.5597	14.05	0
294.342	0.00887	167	98.266	14.15	0
296.213	0.76871	168	97.7765	14.25	0
298.085	0	169	97.2646	14.35	0
299.956	0.6941	170	95.5752	14.45	0
301.828	0.92062	171	93.7506	14.55	0
303.699	0.77114	172	89.3197	14.65	0
305.571	0.87051	173	84.5898	14.75	0
307.442	0	174	76.1977	14.85	0
309.314	1.15931	175	67.3857	14.95	0
311.185	0.67693	176	55.9791	15.05	0
313.057	0	177	44.2751	15.15	0
314.928	0.6075	178	33.42	15.25	0
316.8	0.97116	179	22.6623	15.35	0
318.671	0.71463	180	15.4644	15.45	0
320.543	0.82694	181	8.67469	15.55	0
322.414	0.64298	182	5.36688	15.65	0
324.286	0.72224	183	2.45841	15.75	0
326.157	0.76258	184	1.41042	15.85	0
328.029	0	185	0.57581	15.95	0
329.9	0.54988	186	0.3481	16.05	0
331.772	0.78389	187	0.18999	16.15	0
333.643	0.66797	188	0.13938	16.25	0
335.515	0.84467	189	0.10109	16.35	0
337.386	0.85071	190	0.072	16.45	0
339.258	0.79727	191	0.04395	16.55	0
341.129	0.65532	192	0.0272	16.65	0
343.001	0.61685	193	0.01175	16.75	0
344.872	0.21336	194	0.00622	16.85	0
346.744	0.15264	195	0.00184	16.95	0
348.615	0.12367	196	0.00080703	17.05	0
350.487	0.18115	197	0.000162398	17.15	0
352.358	0.14499	198	5.46406e-05	17.25	0
354.23	0	199	8.4576e-06	17.35	0
356.101	0.12312	200	2.04356e-06	17.45	0
357.973	0.16724	201	1.90646e-07	17.55	0
359.844	0.13393	202	0	17.65	0
361.716	0	203	0	17.75	0
				17.85	0
				17.95	0
				18.05	0
				18.15	0
				18.25	0
				18.35	0
				18.45	0
				18.55	0
				18.65	0
				18.75	0
				18.85	0
				18.95	0
				19.05	0
				19.15	0
				19.25	0
				19.35	0
				19.45	0
				19.55	0
				19.65	0
				19.75	0
				19.85	0
				19.95	0
				20.05	0
				20.15	0
				20.25	0
				20.35	0
				20.45	0
				20.55	0
				20.65	0
				20.75	0
				20.85	0
				20.95	0
				21.05	0
				21.15	0
				21.25	0
				21.35	0
				21.45	0
				21.55	0
				21.65	0
				21.75	0
				21.85	0
				21.95	0
				22.05	0
				22.15	0
				22.25	0
				22.35	0
				22.45	0
				22.55	0
				22.65	0
				22.75	0
				22.85	0
				22.95	0
				23.05	0
				23.15	0
				23.25	0
				23.35	0
				23.45	0
				23.55	0
				23.65	0
				23.75	0
				23.85	0
				23.95	0
				24.05	0
				24.15	0
				24.25	0
				24.35	0
				24.45	0
				24.55	0
				24.65	0
				24.75	0
				24.85	0
				24.95	0
				25.05	69.5264
				25.15	69.9515
				25.25	69.0332
				25.35	68.7497
				25.45	69.5759
				25.55	69.3408
				25.65	68.5662
				25.75	69.5085
				25.85	68.5815
				25.95	68.9609
				26.05	69.9001
				26.15	68.7803
				26.25	69.7976
				26.35	69.0847
				26.45	69.0272
				26.55	69.0058
				26.65	69.4776
				26.75	70.9431
				26.85	68.7461
				26.95	69.6426
				27.05	69.3891
				27.15	68.9521
				27.25	70.1337
				27.35	69.7193
				27.45	69.8596
				27.55	70.0356
				27.65	70.3981
				27.75	69.9674
				27.85	68.8059
				27.95	69.7008
				28.05	69.746
				28.15	69.123
				28.25	68.9722
				28.35	69.1395
				28.45	69.0827
				28.55	70.0569
				28.65	69.9743
				28.75	69.3827
				28.85	69.6987
				28.95	69.1638
				29.05	70.5023
				29.15	70.3466
				29.25	69.9641
				29.35	68.7916
				29.45	69.3093
				29.55	70.4057
				29.65	70.1292
				29.75	69.9656
				29.85	70.24
				29.95	69.4061
				30.05	69.6495
				30.15	69.8568
				30.25	70.3097
				30.35	70.4267
				30.45	70.7174
				30.55	70.9429
				30.65	69.6423
				30.75	69.736
				30.85	69.7588
				30.95	69.6167
				31.05	70.0909
				31.15	69.7506
				31.25	69.5146
				31.35	70.7859
				31.45	70.0959
				31.55	69.7975
				31.65	70.1628
				31.75	69.2417
				31.85	70.3633
				31.95	68.8472
				32.05	70.2141
				32.15	70.1361
				32.25	70.1432
				32.35	69.4806
				32.45	69.473
				32.55	69.0875
				32.65	69.8929
				32.75	69.1012
				32.85	69.1831
				32.95	69.7498
				33.05	70.7785
				33.15	69.5837
				33.25	69.7973
				33.35	70.2929
				33.45	69.9267
				33.55	68.8917
				33.65	70.5076
				33.75	70.2081
				33.85	70.8393
				33.95	71.3387
				34.05	69.1046
				34.15	69.2068
				34.25	69.2688
				34.35	70.5379
				34.45	70.6609
				34.55	70.342
				34.65	70.5215
				34.75	70.2952
				34.85	69.4292
				34.95	69.8201
				35.05	69.9307
				35.15	70.1635
				35.25	69.0396
				35.35	70.0389
				35.45	69.1156
				35.55	70.0809
				35.65	69.8305
				35.75	70.6759
				35.85	70.2961
				35.95	70.8408
				36.05	70.5208
				36.15	70.5757
				36.25	70.1925
				36.35	70.7394
				36.45	69.8597
				36.55	70.1029
				36.65	70.5481
				36.75	70.257
				36.85	70.9374
				36.95	70.2956
				37.05	69.9165
				37.15	69.8589
				37.25	70.125
				37.35	70.4512
				37.45	70.5178
				37.55	70.483
				37.65	70.104
				37.75	70.9351
				37.85	70.6254
				37.95	70.7562
				38.05	69.9157
				38.15	70.9988
				38.25	71.7615
				38.35	70.2632
				38.45	69.282
				38.55	70.848
				38.65	71.3965
				38.75	70.6822
				38.85	70.2265
				38.95	69.9632
				39.05	70.9557
				39.15	69.7169
				39.25	71.7578
				39.35	69.6143
				39.45	70.2434
				39.55	70.7362
				39.65	70.3781
				39.75	70.5474
				39.85	70.8509
				39.95	71.3492
				40.05	70.6053
				40.15	69.8341
				40.25	70.9985
				40.35	71.0177
				40.45	71.1637
				40.55	70.9171
				40.65	69.7482
				40.75	71.3833
				40.85	71.9574
				40.95	70.8989
				41.05	70.8587
				41.15	71.442
				41.25	70.0765
				41.35	70.3112
				41.45	70.9084
				41.55	70.1741
				41.65	71.2917
				41.75	72.0056
				41.85	70.8432
				41.95	71.0254
				42.05	70.3419
				42.15	72.068
				42.25	69.9836
				42.35	71.3983
				42.45	71.1722
				42.55	71.3534
				42.65	71.842
				42.75	71.2619
				42.85	71.0212
				42.95	70.7716
				43.05	70.3148
				43.15	71.9723
				43.25	71.4643
				43.35	71.127
				43.45	71.6775
				43.55	71.9519
				43.65	71.2464
				43.75	71.684
				43.85	72.1016
				43.95	72.373
				44.05	70.7959
				44.15	71.8794
				44.25	71.4137
				44.35	70.9063
				44.45	72.3731
				44.55	70.602
				44.65	71.1406
				44.75	72.6299
				44.85	72.6062
				44.95	71.4893
				45.05	71.6818
				45.15	69.9643
				45.25	71.8136
				45.35	71.6259
				45.45	71.2386
				45.55	71.1173
				45.65	71.7894
				45.75	73.0001
				45.85	71.4134
				45.95	71.2507
				46.05	70.8959
				46.15	72.2849
				46.25	71.3244
				46.35	71.9621
				46.45	72.1529
				46.55	72.01
				46.65	71.3105
				46.75	71.4651
				46.85	71.4542
				46.95	71.994
				47.05	72.4202
				47.15	72.4627
				47.25	72.0251
				47.35	72.29
				47.45	72.0929
				47.55	72.024
				47.65	71.1751
				47.75	71.4683
				47.85	71.561
				47.95	72.2938
				48.05	71.5354
				48.15	71.7576
				48.25	72.9061
				48.35	72.8071
				48.45	70.3779
				48.55	72.1673
				48.65	72.2213
				48.75	73.2936
				48.85	71.7869
				48.95	72.6666
				49.05	71.8439
				49.15	71.7924
				49.25	71.7729
				49.35	70.9871
				49.45	72.5617
				49.55	71.5584
				49.65	71.6711
				49.75	72.1677
				49.85	71.7979
				49.95	72.5119
				50.05	73.1035
				50.15	72.2919
				50.25	73.2883
				50.35	72.2551
				50.45	71.9394
				50.55	72.308
				50.65	72.6286
				50.75	72.4326
				50.85	72.4922
				50.95	72.1901
				51.05	72.7789
				51.15	71.956
				51.25	72.9278
				51.35	71.8132
				51.45	72.6154
				51.55	73.0846
				51.65	72.8266
				51.75	73.0375
				51.85	73.1088
				51.95	72.4704
				52.05	72.0941
				52.15	72.2559
				52.25	72.1889
				52.35	72.7005
				52.45	73.275
				52.55	72.9476
				52.65	73.4004
				52.75	73.3594
				52.85	73.5561
				52.95	72.1088
				53.05	72.4111
				53.15	72.4412
				53.25	71.8201
				53.35	72.131
				53.45	72.9502
				53.55	73.2246
				53.65	73.2753
				53.75	72.1982
				53.85	72.7241
				53.95	72.2451
				54.05	73.0532
				54.15	71.6655
				54.25	73.129
				54.35	72.3534
				54.45	72.1684
				54.55	71.9002
				54.65	72.8757
				54.75	72.9038
				54.85	72.4505
				54.95	72.6353
				55.05	72.7677
				55.15	72.9658
				55.25	73.0801
				55.35	72.4681
				55.45	73.5192
				55.55	73.2382
				55.65	71.8572
				55.75	73.0367
				55.85	72.2784
				55.95	72.6222
				56.05	73.6297
				56.15	72.6597
				56.25	73.6858
				56.35	73.0952
				56.45	72.753
				56.55	72.3753
				56.65	71.8079
				56.75	72.8554
				56.85	72.5254
				56.95	73.7542
				57.05	72.6748
				57.15	73.9673
				57.25	73.8511
				57.35	73.9825
				57.45	74.0105
				57.55	73.9545
				57.65	73.437
				57.75	73.7628
				57.85	73.7382
				57.95	74.4061
				58.05	73.3413
				58.15	73.5149
				58.25	74.0085
				58.35	73.5994
				58.45	74.3745
				58.55	73.5272
				58.65	72.9579
				58.75	73.4376
				58.85	73.6638
				58.95	72.5337
				59.05	73.8097
				59.15	73.719
				59.25	73.4782
				59.35	73.3648
				59.45	72.7038
				59.55	74.3999
				59.65	73.4375
				59.75	74.2273
				59.85	73.451
				59.95	73.6368
				60.05	74.6706
				60.15	74.1329
				60.25	74.0049
				60.35	73.8844
				60.45	73.6063
				60.55	73.8217
				60.65	73.4795
				60.75	74.4519
				60.85	73.8491
				60.95	73.546
				61.05	74.1288
				61.15	74.07
				61.25	74.0949
				61.35	73.4369
				61.45	73.8701
				61.55	73.8953
				61.65	72.8298
				61.75	74.2734
				61.85	72.9318
				61.95	73.3092
				62.05	73.9326
				62.15	73.893
				62.25	73.7191
				62.35	73.8298
				62.45	73.4455
				62.55	74.3141
				62.65	73.0555
				62.75	74.3321
				62.85	73.9733
				62.95	73.7601
				63.05	73.3655
				63.15	72.9951
				63.25	74.4542
				63.35	72.8955
				63.45	73.5904
				63.55	74.5713
				63.65	75.006
				63.75	73.8628
				63.85	73.5263
				63.95	73.8579
				64.05	74.1454
				64.15	73.67
				64.25	75.8432
				64.35	73.8061
				64.45	74.6886
				64.55	73.7488
				64.65	73.881
				64.75	74.3234
				64.85	74.737
				64.95	74.505
				65.05	75.5265
				65.15	73.7055
				65.25	73.6303
				65.35	73.7078
				65.45	74.889
				65.55	72.9446
				65.65	74.227
				65.75	74.7724
				65.85	74.1454
				65.95	74.9523
				66.05	73.5052
				66.15	73.9256
				66.25	73.8843
				66.35	74.3208
				66.45	74.5921
				66.55	74.6986
				66.65	74.1691
				66.75	74.5627
				66.85	74.2719
				66.95	75.2706
				67.05	75.1833
				67.15	74.2525
				67.25	74.0414
				67.35	74.5065
				67.45	74.0416
				67.55	75.1254
				67.65	74.451
				67.75	74.9463
				67.85	75.207
				67.95	74.7906
				68.05	75.2125
				68.15	75.2883
				68.25	74.7517
				68.35	75.5787
				68.45	75.1239
				68.55	74.8936
				68.65	75.0141
				68.75	75.8674
				68.85	75.1025
				68.95	75.7065
				69.05	75.3391
				69.15	75.2769
				69.25	74.873
				69.35	74.157
				69.45	74.3571
				69.55	75.1899
				69.65	75.5827
				69.75	74.6121
				69.85	75.8246
				69.95	75.1154
				70.05	75.2979
				70.15	75.3231
				70.25	74.1401
				70.35	75.5172
				70.45	76.3164
				70.55	74.8415
				70.65	75.2308
				70.75	74.1009
				70.85	74.8899
				70.95	74.8903
				71.05	74.6871
				71.15	74.1639
				71.25	75.6804
				71.35	75.5687
				71.45	74.9642
				71.55	75.3108
				71.65	76.0072
				71.75	75.4825
				71.85	75.5256
				71.95	74.9856
				72.05	76.1906
				72.15	74.3515
				72.25	75.1682
				72.35	75.0319
				72.45	74.7805
				72.55	75.0204
				72.65	75.1146
				72.75	75.5726
				72.85	74.5042
				72.95	75.7824
				73.05	75.7043
				73.15	77.0149
				73.25	75.0159
				73.35	74.9031
				73.45	75.6729
				73.55	75.6325
				73.65	76.0842
				73.75	75.7166
				73.85	74.9467
				73.95	75.6208
				74.05	76.1263
				74.15	75.0711
				74.25	77.0737
				74.35	74.8885
				74.45	75.7913
				74.55	75.6137
				74.65	76.1232
				74.75	76.0109
				74.85	75.978
				74.95	76.7075
				75.05	75.5164
				75.15	76.84
				75.25	76.1258
				75.35	76.7455
				75.45	76.0335
				75.55	76.9511
				75.65	75.8225
				75.75	76.5104
				75.85	75.799
				75.95	76.4209
				76.05	77.3873
				76.15	76.4496
				76.25	75.6236
				76.35	76.0489
				76.45	75.6727
				76.55	77.0106
				76.65	76.2203
				76.75	76.6106
				76.85	76.2455
				76.95	76.3533
				77.05	76.2744
				77.15	76.2923
				77.25	76.9687
				77.35	76.1026
				77.45	76.3738
				77.55	77.5186
				77.65	76.2036
				77.75	76.9309
				77.85	76.5283
				77.95	75.7676
				78.05	76.3446
				78.15	77.2976
				78.25	75.5723
				78.35	76.1397
				78.45	76.4368
				78.55	76.3068
				78.65	76.7066
				78.75	75.9614
				78.85	76.3496
				78.95	75.9473
				79.05	76.9643
				79.15	76.536
				79.25	77.4575
				79.35	76.2369
				79.45	76.8356
				79.55	76.1877
				79.65	76.53
				79.75	76.2313
				79.85	76.1106
				79.95	75.9282
				80.05	76.6742
				80.15	76.8787
				80.25	77.165
				80.35	77.1174
				80.45	77.2866
				80.55	77.0329
				80.65	77.9766
				80.75	77.4788
				80.85	77.5939
				80.95	77.3494
				81.05	77.0446
				81.15	77.4575
				81.25	77.9902
				81.35	76.9383
				81.45	76.943
				81.55	77.1538
				81.65	76.8478
				81.75	77.2634
				81.85	77.7074
				81.95	76.7867
				82.05	77.3875
				82.15	77.4613
				82.25	78.2297
				82.35	77.485
				82.45	76.8929
				82.55	78.2346
				82.65	77.7572
				82.75	76.7377
				82.85	76.7795
				82.95	77.7444
				83.05	78.2654
				83.15	77.8492
				83.25	77.8154
				83.35	79.1315
				83.45	77.8583
				83.55	78.4756
				83.65	78.0949
				83.75	78.5695
				83.85	78.0449
				83.95	77.4353
				84.05	77.2376
				84.15	77.8638
				84.25	78.62
				84.35	77.6863
				84.45	78.5452
				84.55	78.0555
				84.65	78.3588
				84.75	77.2557
				84.85	78.211
				84.95	77.9513
				85.05	77.851
				85.15	78.8073
				85.25	78.3383
				85.35	77.2144
				85.45	77.7391
				85.55	78.7084
				85.65	78.1115
				85.75	78.7799
				85.85	78.2802
				85.95	79.4657
				86.05	78.5643
				86.15	78.7935
				86.25	79.221
				86.35	78.2314
				86.45	78.5533
				86.55	79.369
				86.65	79.305
				86.75	78.7325
				86.85	78.9474
				86.95	78.3784
				87.05	78.0971
				87.15	79.1766
				87.25	79.0471
				87.35	79.0284
				87.45	79.3343
				87.55	78.9407
				87.65	79.0821
				87.75	79.6042
				87.85	78.8367
				87.95	79.1587
				88.05	79.8111
				88.15	79.9402
				88.25	79.8961
				88.35	80.5526
				88.45	80.7639
				88.55	79.2917
				88.65	79.7447
				88.75	79.726
				88.85	78.984
				88.95	78.7559
				89.05	79.0083
				89.15	80.0546
				89.25	78.5063
				89.35	79.3417
				89.45	79.0543
				89.55	79.0925
				89.65	79.5201
				89.75	79.5759
				89.85	79.3045
				89.95	79.2318
				90.05	79.007
				90.15	79.4947
				90.25	79.3459
				90.35	80.7075
				90.45	79.0953
				90.55	81.1228
				90.65	80.9311
				90.75	79.354
				90.85	78.8543
				90.95	79.6237
				91.05	80.2392
				91.15	79.4805
				91.25	79.8325
				91.35	79.2961
				91.45	79.7685
				91.55	80.1457
				91.65	80.415
				91.75	80.124
				91.85	80.2485
				91.95	80.7308
				92.05	80.3095
				92.15	80.5599
				92.25	80.3684
				92.35	81.7086
				92.45	80.1765
				92.55	80.1275
				92.65	80.0738
				92.75	80.6739
				92.85	80.7996
				92.95	80.977
				93.05	81.2069
				93.15	80.7733
				93.25	80.6971
				93.35	80.7985
				93.45	81.2145
				93.55	80.2949
				93.65	80.9736
				93.75	80.578
				93.85	80.8468
				93.95	80.8835
				94.05	81.2203
				94.15	82.1088
				94.25	83.0837
				94.35	80.329
				94.45	82.431
				94.55	80.8708
				94.65	81.0449
				94.75	80.6398
				94.85	81.107
				94.95	80.9607
				95.05	81.7635
				95.15	81.5448
				95.25	81.799
				95.35	82.0772
				95.45	82.0274
				95.55	82.4583
				95.65	82.8281
				95.75	82.1571
				95.85	81.2678
				95.95	81.777
				96.05	81.6893
				96.15	81.2906
				96.25	81.442
				96.35	81.3933
				96.45	82.0752
				96.55	81.6224
				96.65	82.0868
				96.75	81.1265
				96.85	82.1926
				96.95	82.0624
				97.05	81.5453
				97.15	81.7015
				97.25	81.6201
				97.35	82.5353
				97.45	81.5043
				97.55	83.5343
				97.65	82.7188
				97.75	82.007
				97.85	82.0721
				97.95	82.189
				98.05	82.5067
				98.15	81.9496
				98.25	82.6929
				98.35	82.9975
				98.45	82.5281
				98.55	82.9181
				98.65	82.6629
				98.75	82.4722
				98.85	82.5597
				98.95	82.4706
				99.05	82.3282
				99.15	83.08
				99.25	82.2058
				99.35	82.7185
				99.45	82.0082
				99.55	83.0078
				99.65	82.7022
				99.75	82.9741
				99.85	83.5125
				99.95	82.4884
				100.05	83.4258
				100.15	83.9377
				100.25	82.3519
				100.35	82.6995
				100.45	83.382
				100.55	82.9953
				100.65	83.8251
				100.75	83.4554
				100.85	84.1442
				100.95	83.3951
				101.05	83.2967
				101.15	84.4705
				101.25	83.8395
				101.35	84.3196
				101.45	83.6988
				101.55	83.7267
				101.65	84.478
				101.75	82.905
				101.85	84.24
				101.95	84.4417
				102.05	83.6321
				102.15	84.0568
				102.25	83.2202
				102.35	82.9046
				102.45	85.0359
				102.55	84.2288
				102.65	83.9167
				102.75	84.1796
				102.85	84.4936
				102.95	85.0186
				103.05	85.2761
				103.15	84.6092
				103.25	85.2563
				103.35	84.9086
				103.45	84.4277
				103.55	84.3796
				103.65	85.427
				103.75	85.4548
				103.85	85.0546
				103.95	84.3274
				104.05	85.8275
				104.15	84.1105
				104.25	85.3839
				104.35	84.942
				104.45	85.3002
				104.55	84.5684
				104.65	84.9466
				104.75	85.5241
				104.85	85.0206
				104.95	85.0218
				105.05	85.7145
				105.15	85.4241
				105.25	85.0863
				105.35	85.1312
				105.45	85.7061
				105.55	85.992
				105.65	85.2866
				105.75	86.2582
				105.85	86.1215
				105.95	85.8545
				106.05	86.7788
				106.15	85.1105
				106.25	86.0844
				106.35	85.7159
				106.45	86.2524
				106.55	86.1096
				106.65	86.4027
				106.75	85.562
				106.85	87.5945
				106.95	85.3763
				107.05	86.372
				107.15	85.7807
				107.25	87.5619
				107.35	87.1053
				107.45	86.2662
				107.55	87.1565
				107.65	86.4394
				107.75	86.3352
				107.85	86.582
				107.95	88.2157
				108.05	87.4483
				108.15	86.6974
				108.25	86.8598
				108.35	86.807
				108.45	86.7048
				108.55	87.9408
				108.65	87.5321
				108.75	87.3367
				108.85	88.3619
				108.95	87.6517
				109.05	87.2894
				109.15	88.0573
				109.25	87.8016
				109.35	87.1976
				109.45	88.1884
				109.55	88.355
				109.65	86.9425
				109.75	88.2035
				109.85	88.5657
				109.95	88.0984
				110.05	88.8693
				110.15	88.1667
				110.25	89.4771
				110.35	88.5608
				110.45	87.8481
				110.55	88.5494
				110.65	88.7899
				110.75	89.3725
				110.85	88.3233
				110.95	88.9854
				111.05	89.51
				111.15	89.1503
				111.25	88.025
				111.35	88.2748
				111.45	88.3145
				111.55	89.496
				111.65	89.483
				111.75	89.5181
				111.85	90.2006
				111.95	90.8879
				112.05	89.2245
				112.15	89.6656
				112.25	89.8751
				112.35	88.9448
				112.45	89.7692
				112.55	91.009
				112.65	90.0333
				112.75	90.0058
				112.85	90.4134
				112.95	89.4307
				113.05	91.0954
				113.15	91.9139
				113.25	90.3362
				113.35	91.3373
				113.45	90.6651
				113.55	91.1384
				113.65	91.3938
				113.75	91.7254
				113.85	91.7064
				113.95	91.574
				114.05	90.9419
				114.15	92.7544
				114.25	90.535
				114.35	91.6983
				114.45	92.0292
				114.55	90.7485
				114.65	92.4029
				114.75	91.8326
				114.85	91.1583
				114.95	91.8138
				115.05	93.2668
				115.15	93.0194
				115.25	92.391
				115.35	93.0268
				115.45	92.9407
				115.55	92.0337
				115.65	92.2769
				115.75	93.9163
				115.85	93.1389
				115.95	93.7727
				116.05	93.1093
				116.15	92.8323
				116.25	92.6859
				116.35	93.5401
				116.45	93.1612
				116.55	93.415
				116.65	93.7718
				116.75	92.6116
				116.85	94.0785
				116.95	93.0389
				117.05	94.6399
				117.15	95.1329
				117.25	93.0426
				117.35	94.8725
				117.45	94.7484
				117.55	95.0587
				117.65	94.8234
				117.75	94.5742
				117.85	94.5269
				117.95	95.4136
				118.05	96.9369
				118.15	95.4053
				118.25	96.1604
				118.35	95.7657
				118.45	96.7562
				118.55	96.2697
				118.65	96.4995
				118.75	97.1472
				118.85	96.6885
				118.95	96.2355
				119.05	97.7392
				119.15	98.2183
				119.25	96.9322
				119.35	98.1942
				119.45	97.3732
				119.55	97.3983
				119.65	98.0181
				119.75	97.5298
				119.85	98.057
				119.95	98.3322
				120.05	98.3081
				120.15	98.6658
				120.25	97.9394
				120.35	98.0543
				120.45	98.2164
				120.55	98.5555
				120.65	97.8263
				120.75	99.3181
				120.85	98.0867
				120.95	98.7436
				121.05	98.8066
				121.15	98.991
				121.25	98.474
				121.35	99.0021
				121.45	99.798
				121.55	98.714
				121.65	99.1856
				121.75	98.8214
				121.85	99.3144
				121.95	98.9984
				122.05	99.6479
				122.15	99.9879
				122.25	99.3709
				122.35	98.6083
				122.45	99.7526
				122.55	100.407
				122.65	99.6192
				122.75	100.421
				122.85	100.536
				122.95	99.2384
				123.05	99.7776
				123.15	99.6785
				123.25	100.898
				123.35	100.508
				123.45	101.226
				123.55	99.9546
				123.65	100.724
				123.75	101.278
				123.85	100.556
				123.95	100.209
				124.05	100.255
				124.15	100.106
				124.25	100.968
				124.35	101.476
				124.45	102.098
				124.55	101.56
				124.65	100.773
				124.75	101.524
				124.85	101.374
				124.95	102.201
				125.05	101.578
				125.15	100.795
				125.25	100.501
				125.35	102.394
				125.45	100.919
				125.55	101.194
				125.65	100.85
				125.75	100.437
				125.85	101.81
				125.95	101.506
				126.05	100.574
				126.15	100.584
				126.25	100.733
				126.35	101.74
				126.45	101.217
				126.55	100.618
				126.65	101.916
				126.75	101.932
				126.85	99.6099
				126.95	102.624
				127.05	102.238
				127.15	101.84
				127.25	102.154
				127.35	100.733
				127.45	102.281
				127.55	101.718
				127.65	101.288
				127.75	101.554
				127.85	100.299
				127.95	101.564
				128.05	101.028
				128.15	100.991
				128.25	101.539
				128.35	101.608
				128.45	101.303
				128.55	101.201
				128.65	99.5441
				128.75	101.774
				128.85	100.439
				128.95	100.736
				129.05	102.061
				129.15	103.374
				129.25	101.266
				129.35	100.826
				129.45	101.749
				129.55	100.322
				129.65	100.71
				129.75	100.744
				129.85	100.931
				129.95	101.524
				130.05	101.455
				130.15	101.593
				130.25	101.444
				130.35	101.364
				130.45	101.354
				130.55	102.469
				130.65	101.645
				130.75	101.324
				130.85	100.649
				130.95	102.874
				131.05	99.7823
				131.15	100.77
				131.25	101.792
				131.35	101.835
				131.45	100.479
				131.55	101.062
				131.65	101.512
				131.75	101.66
				131.85	101.448
				131.95	101.564
				132.05	101.089
				132.15	101.922
				132.25	101.719
				132.35	101.705
				132.45	101.578
				132.55	100.879
				132.65	101.781
				132.75	102.365
				132.85	101.466
				132.95	101.781
				133.05	101.377
				133.15	100.788
				133.25	102.054
				133.35	101.934
				133.45	101.537
				133.55	101.75
				133.65	101.08
				133.75	100.844
				133.85	101.722
				133.95	102.151
				134.05	101.936
				134.15	101.105
				134.25	103.721
				134.35	101.482
				134.45	101.642
				134.55	101.008
				134.65	100.574
				134.75	101.305
				134.85	101.297
				134.95	100.853
				135.05	102.446
				135.15	101.495
				135.25	100.542
				135.35	100.63
				135.45	100.549
				135.55	101.708
				135.65	101.163
				135.75	100.616
				135.85	101.771
				135.95	100.813
				136.05	101.599
				136.15	100.615
				136.25	101.368
				136.35	101.374
				136.45	100.993
				136.55	102.046
				136.65	99.8314
				136.75	101.255
				136.85	101.657
				136.95	101.024
				137.05	101.646
				137.15	100.888
				137.25	100.903
				137.35	101.056
				137.45	101.873
				137.55	99.9416
				137.65	101.351
				137.75	101.761
				137.85	101.434
				137.95	101.04
				138.05	101.631
				138.15	101.536
				138.25	100.408
				138.35	101.383
				138.45	102.197
				138.55	100.429
				138.65	101.467
				138.75	102.065
				138.85	100.676
				138.95	100.787
				139.05	101.066
				139.15	101.939
				139.25	101.433
				139.35	101.936
				139.45	100.299
				139.55	100.846
				139.65	100.553
				139.75	101.507
				139.85	101.649
				139.95	100.626
				140.05	100.577
				140.15	102.78
				140.25	101.399
				140.35	101.368
				140.45	101.114
				140.55	102.098
				140.65	102.221
				140.75	101.329
				140.85	101.081
				140.95	101.395
				141.05	101.325
				141.15	102.233
				141.25	100.939
				141.35	101.323
				141.45	100.362
				141.55	100.709
				141.65	100.635
				141.75	100.85
				141.85	101.43
				141.95	100.436
				142.05	101.007
				142.15	102.152
				142.25	100.275
				142.35	99.4432
				142.45	101.18
				142.55	99.3514
				142.65	101.16
				142.75	100.426
				142.85	101.327
				142.95	101.459
				143.05	100.308
				143.15	99.9389
				143.25	100.715
				143.35	100.82
				143.45	101.191
				143.55	99.9565
				143.65	101.843
				143.75	100.835
				143.85	100.318
				143.95	101.216
				144.05	101.006
				144.15	100.474
				144.25	100.713
				144.35	101.633
				144.45	101.136
				144.55	101.085
				144.65	103.157
				144.75	101.23
				144.85	102.035
				144.95	100.347
				145.05	99.5673
				145.15	101.779
				145.25	101.759
				145.35	100.86
				145.45	101.492
				145.55	101.148
				145.65	100.57
				145.75	101.867
				145.85	99.3838
				145.95	100.976
				146.05	100.418
				146.15	100.985
				146.25	100.975
				146.35	100.909
				146.45	101.631
				146.55	101.151
				146.65	101.01
				146.75	101.11
				146.85	100.94
				146.95	100.521
				147.05	100.768
				147.15	100.446
				147.25	101.593
				147.35	100.023
				147.45	100.448
				147.55	100.851
				147.65	101.86
				147.75	101.794
				147.85	100.842
				147.95	100.689
				148.05	100.546
				148.15	100.614
				148.25	100.952
				148.35	100.95
				148.45	100.728
				148.55	100.888
				148.65	101.07
				148.75	100.764
				148.85	100.7
				148.95	100.592
				149.05	101.551
				149.15	100.632
				149.25	100.928
				149.35	99.9231
				149.45	101.534
				149.55	100.7
				149.65	100.242
				149.75	99.7118
				149.85	101.061
				149.95	100.72
				150.05	100
				150.15	100.715
				150.25	99.9944
				150.35	100.805
				150.45	100.414
				150.55	100.592
				150.65	100.594
				150.75	99.9296
				150.85	100.044
				150.95	100.372
				151.05	99.9852
				151.15	101.323
				151.25	101.102
				151.35	101.927
				151.45	99.785
				151.55	101.475
				151.65	99.7591
				151.75	102.078
				151.85	100.367
				151.95	100.453
				152.05	101.366
				152.15	100.779
				152.25	100.95
				152.35	99.6627
				152.45	101.109
				152.55	100.952
				152.65	101.215
				152.75	100.53
				152.85	101.551
				152.95	101.354
				153.05	102.189
				153.15	100.635
				153.25	100.822
				153.35	101.929
				153.45	101.575
				153.55	100.708
				153.65	102.385
				153.75	99.4561
				153.85	101.59
				153.95	100.557
				154.05	100.318
				154.15	101.349
				154.25	100.657
				154.35	100.725
				154.45	101.183
				154.55	99.9565
				154.65	100.978
				154.75	100.749
				154.85	100.301
				154.95	99.8082
				155.05	100.389
				155.15	100.19
				155.25	101.021
				155.35	101.479
				155.45	100.352
				155.55	100.865
				155.65	99.8101
				155.75	99.6702
				155.85	99.8962
				155.95	99.067
				156.05	99.8888
				156.15	99.7758
				156.25	98.8418
				156.35	99.0466
				156.45	100.719
				156.55	100.111
				156.65	100.964
				156.75	99.5905
				156.85	99.4598
				156.95	100.132
				157.05	99.2782
				157.15	100.539
				157.25	100.698
				157.35	100.041
				157.45	99.2171
				157.55	99.1448
				157.65	100.092
				157.75	99.8286
				157.85	101.157
				157.95	98.6927
				158.05	100.07
				158.15	100.023
				158.25	101.129
				158.35	100.397
				158.45	100.69
				158.55	99.4997
				158.65	100.442
				158.75	100.517
				158.85	99.6303
				158.95	100.918
				159.05	100.13
				159.15	100.645
				159.25	99.9944
				159.35	100.289
				159.45	99.4969
				159.55	99.5617
				159.65	99.559
				159.75	100.076
				159.85	100.765
				159.95	99.2356
				160.05	100.4
				160.15	98.1562
				160.25	100.789
				160.35	100.328
				160.45	99.1281
				160.55	99.496
				160.65	98.9836
				160.75	99.9222
				160.85	98.9669
				160.95	99.975
				161.05	100.157
				161.15	99.8795
				161.25	99.8833
				161.35	98.6834
				161.45	99.2792
				161.55	100.195
				161.65	99.1318
				161.75	99.7749
				161.85	98.7649
				161.95	99.3255
				162.05	99.5284
				162.15	99.5636
				162.25	100.395
				162.35	100.889
				162.45	99.8397
				162.55	98.8557
				162.65	99.5895
				162.75	100.498
				162.85	99.37
				162.95	100.328
				163.05	98.6046
				163.15	99.6581
				163.25	99.7378
				163.35	99.2078
				163.45	99.2949
				163.55	99.268
				163.65	99.6053
				163.75	99.3431
				163.85	100.668
				163.95	99.3134
				164.05	100.394
				164.15	99.8073
				164.25	98.7668
				164.35	99.1263
				164.45	99.3227
				164.55	98.9234
				164.65	99.0021
				164.75	100.688
				164.85	100.996
				164.95	99.1068
				165.05	99.3551
				165.15	100.43
				165.25	100.013
				165.35	100.157
				165.45	101.15
				165.55	99.1846
				165.65	100.129
				165.75	99.0179
				165.85	101.215
				165.95	98.5323
				166.05	99.1587
				166.15	99.7257
				166.25	100.675
				166.35	99.7804
				166.45	98.4675
				166.55	100.398
				166.65	100.565
				166.75	99.0419
				166.85	100.381
				166.95	99.6572
				167.05	98.3526
				167.15	100.406
				167.25	99.9555
				167.35	99.4895
				167.45	99.2004
				167.55	100.41
				167.65	101.255
				167.75	96.3355
				167.85	98.36
				167.95	99.7647
				168.05	98.1469
				168.15	98.5055
				168.25	97.9727
				168.35	97.7226
				168.45	98.9382
				168.55	98.915
				168.65	97.1954
				168.75	97.1259
				168.85	96.8757
				168.95	97.5827
				169.05	97.5604
				169.15	96.544
				169.25	97.1073
				169.35	96.6005
				169.45	97.7244
				169.55	97.3028
				169.65	97.023
				169.75	95.9297
				169.85	96.8201
				169.95	95.5322
				170.05	96.5264
				170.15	94.6696
				170.25	94.8466
				170.35	95.6527
				170.45	94.1795
				170.55	95.9983
				170.65	94.8994
				170.75	94.7233
				170.85	94.7845
				170.95	93.681
				171.05	93.8422
				171.15	93.744
				171.25	93.5837
				171.35	92.2726
				171.45	91.6329
				171.55	92.2913
				171.65	92.3135
				171.75	90.798
				171.85	90.9773
				171.95	90.5596
				172.05	89.9933
				172.15	89.0852
				172.25	89.3662
				172.35	88.3368
				172.45	87.0658
				172.55	87.9034
				172.65	86.765
				172.75	86.6623
				172.85	85.7694
				172.95	87.269
				173.05	86.7473
				173.15	85.4519
				173.25	82.8424
				173.35	83.4985
				173.45	83.5024
				173.55	83.0343
				173.65	81.3645
				173.75	80.1255
				173.85	79.6232
				173.95	78.8548
				174.05	77.4708
				174.15	78.968
				174.25	76.6276
				174.35	75.0213
				174.45	74.5192
				174.55	74.3599
				174.65	71.8666
				174.75	72.3555
				174.85	72.107
				174.95	70.6415
				175.05	69.4846
				175.15	68.8199
				175.25	68.9506
				175.35	66.5875
				175.45	66.6941
				175.55	63.8281
				175.65	64.8216
				175.75	63.0378
				175.85	63.0615
				175.95	60.9236
				176.05	61.8214
				176.15	59.8533
				176.25	58.9579
				176.35	56.9177
				176.45	57.4476
				176.55	54.7109
				176.65	53.1965
				176.75	53.0393
				176.85	51.8594
				176.95	50.8467
				177.05	50.9617
				177.15	48.2574
				177.25	48.8685
				177.35	48.7642
				177.45	47.0197
				177.55	45.6868
				177.65	45.1773
				177.75	43.2268
				177.85	42.4251
				177.95	42.3198
				178.05	41.974
				178.15	39.717
				178.25	37.9171
				178.35	37.5359
				178.45	36.287
				178.55	36.0915
				178.65	34.4468
				178.75	33.868
				178.85	33.2616
				178.95	32.524
				179.05	31.2899
				179.15	31.2167
				179.25	29.8358
				179.35	29.4395
				179.45	28.3509
				179.55	27.0975
				179.65	26.1816
				179.75	24.9499
				179.85	24.9639
				179.95	23.0819
				180.05	22.8097
				180.15	22.9416
				180.25	21.3857
				180.35	20.4446
				180.45	19.7561
				180.55	18.9933
				180.65	18.7804
				180.75	18.0648
				180.85	18.1964
				180.95	16.3188
				181.05	15.9367
				181.15	14.7141
				181.25	14.9816
				181.35	14.2439
				181.45	13.903
				181.55	12.7742
				181.65	12.226
				181.75	12.1325
				181.85	12.2874
				181.95	10.9849
				182.05	10.63
				182.15	10.3481
				182.25	9.17473
				182.35	9.4954
				182.45	8.4211
				182.55	8.66195
				182.65	7.77081
				182.75	7.89266
				182.85	7.0358
				182.95	6.89208
				183.05	6.85256
				183.15	7.00741
				183.25	6.18671
				183.35	5.25643
				183.45	5.27164
				183.55	5.51252
				183.65	4.67564
				183.75	5.03122
				183.85	4.44284
				183.95	4.2039
				184.05	3.97298
				184.15	3.35956
				184.25	3.19923
				184.35	3.21135
				184.45	3.18132
				184.55	2.94617
				184.65	3.02173
				184.75	2.74222
				184.85	2.60345
				184.95	2.29583
				185.05	2.16753
				185.15	2.08263
				185.25	2.09321
				185.35	1.89772
				185.45	1.82798
				185.55	1.83483
				185.65	1.848
				185.75	1.58422
				185.85	1.44476
				185.95	1.33927
				186.05	1.21996
				186.15	1.18584
				186.25	1.01427
				186.35	0.95498
				186.45	0.8774
				186.55	0.9589
				186.65	0.80624
				186.75	0.74412
				186.85	0.77713
				186.95	0.52778
				187.05	0.73481
				187.15	0.60556
				187.25	0.63635
				187.35	0.68177
				187.45	0.52985
				187.55	0.42871
				187.65	0.54235
				187.75	0.53675
				187.85	0.5474
				187.95	0.48844
				188.05	0.34429
				188.15	0.4329
				188.25	0.41148
				188.35	0.33267
				188.45	0.37235
				188.55	0.25883
				188.65	0.4025
				188.75	0.34452
				188.85	0.23747
				188.95	0.19343
				189.05	0.26792
				189.15	0.26363
				189.25	0.29856
				189.35	0.25444
				189.45	0.20064
				189.55	0.18701
				189.65	0.23167
				189.75	0.2062
				189.85	0.25525
				189.95	0.27251
				190.05	0.35732
				190.15	0.22205
				190.25	0.15714
				190.35	0.24323
				190.45	0.21118
				190.55	0.1558
				190.65	0.16142
				190.75	0.20651
				190.85	0.17073
				190.95	0.16518
				191.05	0.15629
				191.15	0.12931
				191.25	0.24852
				191.35	0.17144
				191.45	0.2754
				191.55	0.15828
				191.65	0.1221
				191.75	0.11091
				191.85	0.41759
				191.95	0.31746
				192.05	0.15284
				192.15	0.15633
				192.25	0.13197
				192.35	0.14858
				192.45	0.25215
				192.55	0.17765
				192.65	0.19712
				192.75	0.20304
				192.85	0.16391
				192.95	0.08544
				193.05	0.11112
				193.15	0.0868
				193.25	0.20218
				193.35	0.17604
				193.45	0.21909
				193.55	0.15582
				193.65	0.16189
				193.75	0.18202
				193.85	0.17797
				193.95	0.29156
				194.05	0.20006
				194.15	0.09165
				194.25	0.11276
				194.35	0.14768
				194.45	0.12078
				194.55	0.10181
				194.65	0.20949
				194.75	0.13239
				194.85	0.13517
				194.95	0.14274
				195.05	0.1656
				195.15	0.12613
				195.25	0.1228
				195.35	0.11622
				195.45	0.11639
				195.55	0.15629
				195.65	0.17856
				195.75	0.20916
				195.85	0.14715
				195.95	0.11287
				196.05	0.09338
				196.15	0.11093
				196.25	0.09325
				196.35	0.13335
				196.45	0.09976
				196.55	0.15883
				196.65	0.1016
				196.75	0.1698
				196.85	0.13824
				196.95	0.09515
				197.05	0.11721
				197.15	0.09931
				197.25	0.08274
				197.35	0.11901
				197.45	0.12481
				197.55	0.13816
				197.65	0.08516
				197.75	0.20327
				197.85	0.13863
				197.95	0.08345
				198.05	0.07468
				198.15	0.10306
				198.25	0.13733
				198.35	0.07771
				198.45	0.06534
				198.55	0.08448
				198.65	0.08484
				198.75	0.0702
				198.85	0.11134
				198.95	0.1036
				199.05	0.07996
				199.15	0.0973
				199.25	0.16132
				199.35	0.12245
				199.45	0.10311
				199.55	0.08291
				199.65	0.0893
				199.75	0.24776
[truncated: 3,003 more rows]

## Sheet: Gamma
Depth	Mea vs TPS	Mea vs MC
43.561	1.0904	1.1968
45.432	1.178	1.1559
47.303	0.89318	0.95417
49.174	0.61328	0.42605
51.045	0.8239	0.8409
52.916	0.69126	0.60679
54.787	0.32659	0.23187
56.658	0.62759	0.62155
58.529	0.8548	0.68411
60.4	0.79445	0.50528
62.271	0.75587	0.46215
64.142	0.83542	0.73529
66.013	0.68683	0.47878
67.884	0.34396	0.33811
69.755	0.61519	0.5615
71.626	0.77708	0.68897
73.497	0.62156	0.577
75.368	0.25449	0.10039
77.239	0.17909	0.04713
79.11	0.08571	0.1761
80.981	0.34823	0.26144
82.852	0.62907	0.47116
84.723	0.64154	0.47538
86.594	0.6323	0.4643
88.465	0.30131	0.0687
90.336	0.50827	0.08824
92.207	0.42057	0.26324
94.078	0.46984	0.18368
95.949	0.43234	0.06182
97.82	0.39567	0.00052089
99.691	0.55931	0.45977
101.562	0.68787	0.56358
103.433	0.28238	0.04248
105.304	0.43257	0.18307
107.175	0.19916	0.00165
109.046	0.36438	0.20792
110.917	0.1267	0.03967
112.788	0.37758	0.21357
114.659	0.50072	0.48382
116.53	0.6126	0.55977
118.401	0.60013	0.7554
120.272	0.28291	0.26512
122.143	0.27939	0.32607
124.014	0.23068	0.39132
125.885	0.34492	0.19537
127.756	0.34755	0.09207
129.627	0.34396	0.19553
131.498	0.26778	0.25768
133.369	0.04585	0.24817
135.24	0.30241	0.08673
137.111	0.16743	0.15067
138.982	0.13622	0.18734
140.853	0.19308	0.50132
142.724	0.0145	0.39656
144.595	0.03794	0.25417
146.466	0.13505	0.13087
148.337	0.23518	0.50436
150.208	0.18955	0.54015
152.079	0.27015	0.5453
153.95	0.43219	0.84222
155.821	0.38676	1.0282
157.692	0.31307	0.71193
159.563	0.40888	0.57601
161.434	0.49509	0.7823
163.305	0.54159	0.7063
165.176	0.59605	0.67039
167.047	0.54736	1
168.918	0.31104	0.70946
170.789	0.51869	0.63883
172.66	0.50226	0.43123
174.531	0.36622	0.32698
176.402	0.30298	0.31707
178.273	0.26794	0.35047
180.144	0.23105	0.38505
182.015	0.1504	0.42124
183.886	0.05021	0.39188
185.757	0.12954	0.7126
187.628	0.26619	0.18756
189.499	0.17913	0.04006
191.37	0.0081	0.03608
193.241	0.37184	0.33134
195.112	0.24641	0.20796
196.983	0.00063562	0.03131
198.854	0.29136	0.26477
200.725	0.31281	0.27705
	0.01	0.01409
