# Supplementary material for: Proton range verification in inhomogeneous tissue: Treatment planning system vs. measurement vs. Monte Carlo simulation
Source: PLoS One. 2018 Mar 5;13(3):e0193904. doi: 10.1371/journal.pone.0193904 (PMC5837130; doi:10.1371/journal.pone.0193904)
Supplement: S2 File — (XLSX) [file pone.0193904.s002.xlsx]

## Sheet: Measurement
Range in Solid Water (mm)	LN300	Adipose	Breast	SolidWater	Brain	Liver	BoneMineral	CB250
33.8	72.91	75.3369	75.5282	74.2655	74.2655	76.5414	76.7571	80.1189
34.8	72.68	75.1618	75.3145	74.3678	74.3678	76.5166	76.8202	80.284
35.8	72.61	75.1542	75.156	74.0382	74.0382	76.3159	76.6748	80.1902
36.8	73.18	75.6338	75.7707	74.6292	74.6292	76.9369	77.1914	81.0532
37.8	73.22	75.8128	75.8145	74.811	74.811	77.0745	77.3674	81.284
38.8	72.96	75.7404	75.7306	74.686	74.686	77.0076	77.3196	81.3084
39.8	73.19	75.8052	76.034	74.8338	74.8338	77.0897	77.5148	81.4885
40.8	73.35	76.1078	76.2078	75.1861	75.1861	77.4222	77.7367	81.9725
41.8	72.435	75.8464	75.119	75.0584	75.1869	77.4316	76.6965	82.4193
42.8	72.555	75.9325	75.3449	75.1274	75.2565	77.5871	76.8807	82.7408
43.8	72.675	76.0813	75.4639	75.3082	75.4378	77.7742	77.061	83.0558
44.8	72.8	76.1959	75.6708	75.4729	75.6031	77.988	77.2414	83.4054
45.8	72.635	76.0412	75.4958	75.2844	75.4151	77.8139	77.2055	83.5009
46.8	72.775	76.251	75.7504	75.6063	75.7375	78.0822	77.4366	83.9387
47.8	72.75	76.4248	75.7614	75.7588	75.9007	78.2661	77.5924	84.2019
48.8	73.01	76.573	76.0158	75.97	76.1226	78.3994	77.8736	84.6039
49.8	72.965	76.7516	76.0965	76.1425	76.3056	78.6052	77.9731	84.9637
50.8	73.155	77.0131	76.3948	76.3433	76.5171	78.8407	78.2485	85.3761
51.8	73.05	77.0033	76.2961	76.4002	76.5846	78.867	78.2169	85.5745
52.8	73.15	77.1977	76.5775	76.6366	76.8258	79.1232	78.5585	86.1467
53.8	73.1	77.197	76.6299	76.675	76.8692	79.2284	78.6619	86.4713
54.8	73.095	77.2772	76.6937	76.8025	77.0015	79.3336	78.7845	86.8005
55.8	73.155	77.5325	76.9656	77.0682	77.2721	79.6175	79.0926	87.5068
56.8	73.34	77.7336	77.1812	77.3908	77.5996	79.8937	79.4467	88.0349
57.8	73.37	77.9015	77.4165	77.546	77.7741	80.1489	79.5323	88.5529
58.8	73.345	77.9325	77.4037	77.6358	77.8832	80.3362	79.7309	89.1056
59.8	73.52	78.3098	77.7937	77.9283	78.195	80.6085	80.071	89.8319
60.8	73.595	78.4473	78.0452	78.0371	78.323	80.8435	80.2619	90.5178
61.8	73.625	78.6324	78.1269	78.2273	78.5326	80.9764	80.4729	91.1493
62.8	73.825	78.9536	78.3973	78.7541	79.0738	81.4718	80.9419	92.2692
63.8	73.86	79.0874	78.5914	78.8006	79.1348	81.608	81.0655	93.1519
64.8	73.785	79.1555	78.6413	78.959	79.3076	81.8559	81.279	94.0514
65.8	73.86	79.3948	79.0215	79.2651	79.6282	82.08	81.5739	95.0025
66.8	73.91	79.5581	79.1039	79.448	79.8256	82.2888	81.9482	96.1656
67.8	74.05	79.8594	79.4429	79.779	80.1924	82.7132	82.4228	97.2437
68.8	74.055	80.1007	79.614	80.0523	80.5014	82.9963	82.729	98.1728
69.8	74.135	80.3411	79.9798	80.3975	80.8824	83.3701	83.2121	98.9517
70.8	74.36	80.6814	80.4133	80.7465	81.2672	83.8184	83.6504	99.8198
71.8	74.33	81.0236	80.6465	81.051	81.6074	84.1779	84.0924	100.475
72.8	74.32	81.07	80.7877	81.2176	81.8006	84.3098	84.3145	100.27
73.8	74.3	81.2982	81.0368	81.5252	82.1349	84.7703	84.6811	100.302
74.8	74.425	81.5388	81.3346	81.6917	82.328	85.0903	85.0869	100.141
75.8	74.62	81.945	81.7908	82.2257	82.8887	85.6951	85.7108	100.358
76.8	74.75	82.2379	82.0647	82.5893	83.2789	86.1011	86.1511	100.301
77.8	74.66	82.3816	82.2463	82.8021	83.5223	86.5011	86.5584	100.14
78.8	74.805	82.7043	82.6465	83.3626	84.1133	87.0701	87.2605	100.115
79.8	74.72	82.9127	82.976	83.5575	84.3387	87.45	87.7836	100.046
80.8	74.945	83.3315	83.4287	84.0706	84.8823	88.0333	88.4158	100.04
81.8	75.165	83.7608	83.8889	84.6955	85.5377	88.7887	89.3005	100.095
82.8	75.095	83.9401	84.1751	84.8949	85.8319	89.2374	89.8084	99.7389
83.8	75.12	84.3878	84.5043	85.4238	86.4556	89.9575	90.6233	99.7331
84.8	75.165	84.7632	85.0157	85.8127	86.9391	90.5945	91.4516	99.6205
85.8	75.21	85.2072	85.3373	86.264	87.4852	91.5018	92.4388	99.5406
86.8	75.275	85.5873	85.9308	86.809	88.125	92.2916	93.3073	99.4664
87.8	75.45	86.2261	86.5871	87.5789	89.0409	93.4106	94.6021	99.468
88.8	75.635	86.8829	87.1938	88.3866	89.9948	94.5057	95.8423	99.3806
89.8	75.815	87.437	87.8845	89.0892	90.8435	95.6915	97.0281	99.3522
90.8	75.83	87.9444	88.5045	89.7909	91.6913	96.6098	97.8895	99.1587
91.8	75.95	88.5851	89.2067	90.6346	92.6811	97.7145	98.8819	99.1472
92.8	76.09	89.3076	90.0246	91.6755	93.7277	98.5504	99.3337	99.0919
93.8	76.025	89.8408	90.7213	92.456	94.5138	98.9671	99.464	98.8387
94.8	76.365	90.906	91.9562	93.8388	95.9023	99.7362	99.9608	99.0554
95.8	76.295	91.4972	92.7063	94.7187	96.7878	99.8929	99.9983	98.7806
96.8	76.45	92.3978	93.7781	95.824	97.8988	100.347	100.169	98.85
97.8	76.6	93.5398	94.9748	96.7977	98.5084	100.161	100.154	98.7815
98.8	76.85	94.7637	96.1524	97.8556	99.2022	100.215	100.272	98.7244
99.8	77.06	95.8544	97.29	98.6171	99.5996	100.191	100.185	98.6859
100.8	77.155	96.9765	98.0754	99.2346	99.8531	99.9925	100.105	98.4815
101.8	77.425	98.0224	99.1222	99.8635	100.118	100.001	100.219	98.4627
102.8	77.475	98.4788	99.2558	99.8621	100.07	100.015	100.11	98.2665
103.8	77.82	99.1807	99.7922	99.9574	100.118	100.131	100.33	98.3826
104.8	77.84	99.5096	99.7998	99.8916	100.005	100.125	100.277	98.2314
105.8	77.895	99.5948	99.7587	99.7794	99.8462	100.08	100.054	98.113
106.8	78.22	100.108	100.138	100.027	100.047	100.23	100.251	98.2798
107.8	78.445	100.069	100.208	100.069	100.097	100.242	100.358	98.2079
108.8	78.565	99.8817	99.8697	99.9636	100	100.057	100.125	97.8818
109.8	78.685	99.8208	99.9272	99.8311	99.8761	99.9202	99.9675	97.5819
110.8	79.025	99.9902	100.139	99.9873	100.041	99.9029	100.03	97.5541
111.8	79.185	99.9692	100.032	100.088	100.15	100.102	100.195	97.4474
112.8	79.33	100.088	99.9648	100.09	100.116	100.052	100.146	97.5401
113.8	79.48	100.034	99.8475	100.006	99.998	99.9786	99.9193	97.2453
114.8	79.905	100.13	100.044	100.155	100.114	100.159	100.18	97.1659
115.8	79.975	99.818	99.75	99.9308	99.8572	99.9473	99.8559	96.5359
116.8	80.28	100.016	99.9917	99.9682	99.9574	99.8055	99.9081	95.6007
117.8	80.495	100.098	99.9396	100.032	100.084	99.7163	99.879	94.6224
118.8	80.83	100.053	100.001	99.9531	99.9791	99.6626	99.828	92.3641
119.8	81.22	100.208	100.104	100.033	100.033	99.8639	99.9101	89.543
120.8	81.58	100.254	100.077	100.075	100.071	99.8465	99.8893	84.3695
121.8	81.8	100.205	100.02	100.062	100.054	99.8291	99.8466	78.2561
122.8	81.95	99.9827	99.8442	99.9788	99.9542	99.7366	99.7728	69.8728
123.8	82.15	99.7244	99.6325	99.6982	99.6575	99.5351	99.498	60.9868
124.8	82.545	99.8005	99.6498	99.7846	99.7228	99.4727	99.513	51.0799
125.8	82.85	99.8462	99.8008	99.8814	99.7985	99.4342	99.5376	41.7658
126.8	83.285	99.8816	99.8287	99.8543	99.7791	99.5187	99.5429	32.4142
127.8	83.345	99.5819	99.513	99.5895	99.522	99.2583	99.2526	24.3438
128.8	84.07	99.7608	99.8045	99.7009	99.619	99.4085	99.324	18.5969
129.8	84.475	99.7846	99.7353	99.7668	99.6706	99.5033	99.4242	13.588
130.8	84.515	99.2511	99.4347	99.3781	99.2875	99.0517	99.0452	10.8481
131.8	85.015	99.1049	99.4051	99.299	99.214	98.8209	98.8967	8.74199
132.8	85.345	99.014	99.1487	99.1451	99.0745	98.7453	98.7346	7.99527
133.8	85.94	99.061	99.1253	99.1153	99.059	98.6899	98.6461	7.13673
134.8	86.28	99.0538	99.2146	99.0938	99.04	98.5486	98.5118	7.09751
135.8	86.72	99.1142	99.1474	99.0618	99.0107	98.416	98.3229	6.905
136.8	87.3	98.9301	98.8297	98.7939	98.7013	98.0147	97.7189	6.84212
137.8	88.445	99.1457	99.0331	99.0468	98.9129	98.0147	97.3961	6.77277
138.8	88.97	98.9706	98.9983	98.8415	98.6753	97.378	96.4665	6.71358
139.8	89.745	98.9763	99.0522	98.7328	98.5342	96.9133	95.1207	6.70064
140.8	90.375	98.6544	98.8474	98.6254	98.2666	95.6714	92.4481	6.70727
141.8	91.275	98.5943	98.7322	98.4811	97.962	94.2108	88.9528	6.68182
142.8	91.975	98.2941	98.4363	98.1441	97.2586	91.1996	83.5701	6.67839
143.8	93.14	98.4099	98.503	98.0902	96.8385	87.598	76.7877	6.67955
144.8	94.06	98.0584	98.1428	97.4929	95.1003	81.4335	67.2281	6.52472
145.8	95.015	97.9381	97.6719	96.7695	93.2362	74.5468	57.8014	6.56463
146.8	96.025	97.6787	97.3521	95.6655	89.6256	65.3769	46.8583	6.48507
147.8	96.91	97.3499	96.6639	94.1571	85.6106	55.588	36.4683	6.34717
148.8	97.66	96.6081	95.4763	90.9694	78.907	45.0295	27.1773	6.47236
149.8	98.83	96.2899	94.2572	87.4786	71.9004	34.9802	19.2581	6.5135
150.8	99.03	94.3879	90.7489	81.0327	62.6072	26.6815	14.0716	6.40725
151.8	99.64	92.4659	86.7922	73.8802	52.6075	19.3878	9.74237	6.37587
152.8	99.55	88.2572	79.2552	63.1457	42.069	14.4397	7.54883	6.34538
153.8	99.7621	83.0022	70.5778	52.3009	31.4202	10.8615	5.9244	6.37549
154.8	100.025	76.4534	60.8455	41.6137	24.0756	9.0979	5.41132	6.41596
155.8	99.97	68.2482	50.3822	31.4658	17.2705	7.9356	5.09614	6.53626
156.8	99.95	58.1936	39.3817	23.1464	12.6526	7.57318	5.0517	6.59481
157.8	99.86	48.1095	29.3336	16.0493	9.25713	7.41042	4.99788	6.55204
158.8	99.96	38.3838	21.7654	11.6348	7.17476	7.37987	4.91353	6.50815
159.8	99.885	29.1015	14.9743	8.0107	5.88274	7.35496	4.9062	6.44663
160.8	99.7	21.8738	10.9741	6.45525	5.17231	7.17118	4.78938	6.35638
161.8	99.8	15.9154	7.8697	5.24977	4.81184	7.21238	4.77387	6.29474
162.8	99.7	12.2972	6.5901	4.85624	4.63141	7.08774	4.71574	6.15315
163.8	99.54	9.40348	5.47254	4.49682	4.48507	6.9093	4.47946	6.0292
164.8	99.33	8.20728	5.08312	4.30064	4.3269	6.77483	4.38549	5.79416
165.8	99.245	7.31772	4.59043	4.0463	4.11058	6.57301	4.19766	5.60884
166.8	98.85	6.79268	4.32528	3.75972	3.81136	6.33045	3.85012	5.28632
167.8	98.495	6.26793	3.94923	3.43629	3.47529	6.06191	3.50259	4.94532
168.8	97.91	5.74791	3.55735	2.94342	2.9643	5.39698	3.00493	4.4626
169.8	97.375	5.10274	3.04417	2.39788	2.40064	4.8121	2.5728	3.95417
170.8	96.865	4.61161	2.34612	1.44066	1.4784	4.28972	1.20835	3.3229
171.8	96.455	4.16302	1.686	0.5203	0.59302	3.49793	0.43972	2.17248
172.8	95.785	2.70456	0.52204	0.22867	0.24982	2.50029	0.21323	1.67373
173.8	95.38	2.07286	0.13012	0.03043	0	1.83543	0.01671	1.23392
174.8	95.05	1.39136	0.06506	0.01521	0	1.32531	0.00835	0.72644
175.8	95.27	0.70987	0	0	0	0.8152	0	0.21895
176.8	94.695	0.41417	0	0	0.00144	0.42329	0	0.10948
177.8	94.78	0.11847	0	0	0.00288	0.03139	0	0
178.8	94.57	0.07043	0	0	0.00144	0.01569	0	0
179.8	94.36	0.02239	0	0	0	0	0	0
180.8	94.445	0.0112	0	0	0	0	0	0
181.8	94.295	0	0	0	0	0	0	0
182.8	94.325	0	0	0	0	0	0	0
183.8	94.195	0	0	0	0	0	0	0
184.8	94.13	0	0	0	0	0	0	0
185.8	93.855	0	0	0	0	0	0	0
186.8	93.985	0	0	0	0	0	0	0
187.8	93.735	0	0	0	0	0	0	0
188.8	93.73	0	0	0	0	0	0	0
189.8	93.395	0	0	0	0	0	0	0
190.8	93.33	0	0	0	0	0	0	0
191.8	93.4	0	0	0	0	0	0	0
192.8	92.83	0	0	0	0	0	0	0
193.8	92.56	0	0	0	0	0	0	0
194.8	92.21	0	0	0	0	0	0	0
195.8	91.285	0	0	0	0	0	0	0
196.8	90.075	0	0	0	0	0	0	0
197.8	88.05	0	0	0	0	0	0	0
198.8	84.835	0	0	0	0	0	0	0
199.8	81.015	0	0	0	0	0	0	0
200.8	75.415	0	0	0	0	0	0	0
201.8	68.94	0	0	0	0	0	0	0
202.8	58.37	0	0	0	0	0	0	0
203.8	46.755	0	0	0	0	0	0	0
204.8	36.79	0	0	0	0	0	0	0
205.8	27.925	0	0	0	0	0	0	0
206.8	20.315	0	0	0	0	0	0	0
207.8	13.18	0	0	0	0	0	0	0
208.8	8.46	0	0	0	0	0	0	0
209.8	4.665	0	0	0	0	0	0	0
210.8	2.01	0	0	0	0	0	0	0
211.8	0	0	0	0	0	0	0	0
212.8	0	0	0	0	0	0	0	0

## Sheet: TPS
Range in Solid Water (mm)	LN300	Adipose	Breast	SolidWater	Brain	Liver	BoneMineral	CB250
25	66.1726	71.8769	72.6558	72.5142	73.1125	73.7201	74.3261	77.9305
26	66.2209	71.9332	72.7208	72.5665	73.1646	73.8113	74.3785	78.0456
27	66.2764	71.9963	72.7931	72.6246	73.2223	73.9107	74.4355	78.1642
28	66.3274	72.1029	72.8794	72.7177	73.3075	74.0091	74.5546	78.3493
29	66.3779	72.2146	72.9673	72.8148	73.3958	74.1072	74.6809	78.5422
30	66.436	72.322	73.0666	72.933	73.5194	74.2093	74.8075	78.7397
31	66.4951	72.4289	73.1672	73.0536	73.6471	74.3117	74.9341	78.9377
32	66.5648	72.5184	73.2969	73.1708	73.7614	74.4363	75.0784	79.131
33	66.6358	72.6059	73.43	73.2875	73.8741	74.5634	75.2246	79.3238
34	66.6929	72.7123	73.5305	73.3799	73.9656	74.7023	75.3518	79.5454
35	66.7485	72.8209	73.6273	73.4694	74.0546	74.8426	75.4767	79.7703
36	66.7996	72.9536	73.7325	73.5946	74.1744	74.9772	75.6325	80.0086
37	66.8503	73.0889	73.8386	73.7239	74.2978	75.1111	75.7919	80.2484
38	66.9381	73.1846	73.962	73.8497	74.4281	75.2463	75.95	80.4934
39	67.0302	73.2758	74.0874	73.975	74.5593	75.3816	76.1079	80.7389
40	67.1176	73.3852	74.2277	74.1167	74.6993	75.541	76.2759	80.9945
41	67.2045	73.4967	74.3698	74.2604	74.8404	75.7031	76.4451	81.2513
42	67.2749	73.6229	74.5024	74.3897	74.9672	75.8641	76.605	81.5265
43	67.3434	73.7508	74.6338	74.5174	75.0924	76.025	76.7638	81.8037
44	67.404	73.8951	74.7754	74.6757	75.2479	76.1853	76.9267	82.1043
45	67.4637	74.0414	74.9181	74.8375	75.407	76.3455	77.0902	82.4076
46	67.5462	74.1732	75.0802	74.9929	75.5624	76.5078	77.2618	82.7224
47	67.6312	74.3033	75.2446	75.1476	75.7174	76.6703	77.4344	83.0387
48	67.6982	74.4509	75.4079	75.3083	75.875	76.8381	77.6348	83.3756
49	67.7631	74.6004	75.5712	75.4696	76.0329	77.0065	77.8384	83.7149
50	67.8585	74.7619	75.7303	75.6312	76.1926	77.1873	78.0328	84.0566
51	67.9574	74.9248	75.8889	75.7928	76.3525	77.3695	78.2262	84.3986
52	68.0643	75.0876	76.0512	75.959	76.5157	77.5725	78.4351	84.7847
53	68.172	75.2505	76.2139	76.1256	76.6794	77.778	78.6458	85.1758
54	68.215	75.4101	76.3778	76.2971	76.8501	77.9659	78.8751	85.6119
55	68.2504	75.5694	76.5418	76.4691	77.0217	78.1518	79.1065	86.0531
56	68.3433	75.7362	76.7336	76.6704	77.2223	78.3772	79.3527	86.5382
57	68.4428	75.9038	76.9285	76.875	77.4262	78.6072	79.6006	87.0283
58	68.5286	76.0763	77.1304	77.0682	77.6215	78.8483	79.8541	87.5474
59	68.6129	76.2494	77.3331	77.2601	77.8158	79.0908	80.1082	88.0699
60	68.6919	76.4399	77.5264	77.4757	78.0248	79.3347	80.3774	88.6706
61	68.7702	76.6324	77.7188	77.6941	78.2355	79.5787	80.6484	89.2802
62	68.8765	76.8367	77.9453	77.9303	78.4685	79.8364	80.9397	89.981
63	68.9859	77.0422	78.1757	78.1685	78.704	80.0957	81.2333	90.6921
64	69.0995	77.2434	78.4169	78.4066	78.9447	80.3753	81.5442	91.5323
65	69.2137	77.4441	78.6593	78.6448	79.186	80.6573	81.8571	92.3873
66	69.3082	77.6713	78.9078	78.9054	79.4373	80.9513	82.1881	93.4214
67	69.4005	77.9016	79.157	79.1685	79.6898	81.2468	82.5212	94.476
68	69.5007	78.1528	79.4222	79.4419	79.9594	81.5697	82.8679	95.6839
69	69.6019	78.4064	79.6893	79.7165	80.2309	81.8959	83.2162	96.9094
70	69.6972	78.6634	79.9738	80.0042	80.5195	82.2391	83.5839	98.0268
71	69.7917	78.9208	80.2604	80.2934	80.8102	82.5844	83.9539	99.1319
72	69.9066	79.1861	80.5598	80.6114	81.1238	82.9326	84.3711	99.8718
73	70.0238	79.4525	80.8607	80.9328	81.4401	83.2812	84.7937	100.57
74	70.1349	79.7431	81.1822	81.2684	81.7676	83.6688	85.2652	100.792
75	70.2454	80.0366	81.5061	81.6056	82.0964	84.0607	85.7422	100.959
76	70.3737	80.3464	81.8506	81.9478	82.4389	84.5037	86.2439	100.856
77	70.5041	80.658	82.1975	82.2906	82.7831	84.9525	86.7485	100.721
78	70.6209	80.9866	82.5518	82.668	83.1565	85.4333	87.3196	100.624
79	70.736	81.3173	82.9069	83.0494	83.5334	85.9178	87.8983	100.531
80	70.851	81.6733	83.3086	83.4765	83.9502	86.4484	88.5527	100.512
81	70.9659	82.0323	83.7156	83.9088	84.3716	86.9842	89.2159	100.502
82	71.1039	82.3934	84.16	84.3825	84.8397	87.5815	89.9677	100.483
83	71.2446	82.7547	84.6086	84.861	85.3133	88.1859	90.7297	100.464
84	71.3902	83.1655	85.096	85.3733	85.819	88.8886	91.6805	100.416
85	71.5363	83.5819	85.5878	85.8895	86.3283	89.6026	92.653	100.364
86	71.6582	84.0439	86.1224	86.4648	86.897	90.4264	93.7775	100.343
87	71.7773	84.5112	86.6619	87.0467	87.4725	91.2628	94.9195	100.325
88	71.9261	85.0112	87.2755	87.7162	88.1317	92.2761	96.1382	100.314
89	72.0783	85.515	87.8975	88.3956	88.8005	93.3097	97.3658	100.304
90	72.2389	86.0697	88.6084	89.1775	89.5712	94.4917	98.3908	100.23
91	72.4005	86.6303	89.3295	89.9711	90.3535	95.6907	99.3925	100.149
92	72.5752	87.2747	90.1755	90.9337	91.2972	96.8627	99.9434	100.074
93	72.7514	87.9288	91.0358	91.9155	92.2592	98.0316	100.443	100
94	72.9181	88.6655	92.0674	93.0476	93.3766	98.8667	100.522	99.9314
95	73.0836	89.4117	93.1186	94.1968	94.5117	99.6636	100.553	99.8634
96	73.2765	90.2999	94.2929	95.3909	95.6945	100.004	100.454	99.7545
97	73.4724	91.2044	95.4813	96.5901	96.8828	100.293	100.339	99.641
98	73.6722	92.2779	96.6209	97.5658	97.8418	100.276	100.3	99.5088
99	73.8725	93.3706	97.7549	98.5157	98.7744	100.223	100.269	99.3744
100	74.0808	94.5757	98.5545	99.0228	99.2621	100.163	100.29	99.2754
101	74.2902	95.7936	99.3158	99.4791	99.6988	100.103	100.317	99.1805
102	74.5024	96.904	99.6332	99.5559	99.7645	100.124	100.313	99.1396
103	74.715	98.002	99.8997	99.5893	99.7877	100.155	100.305	99.1049
104	74.9394	98.7277	99.9058	99.5317	99.7312	100.2	100.299	99.1018
105	75.1651	99.4107	99.882	99.4637	99.6656	100.247	100.292	99.1022
106	75.398	99.6754	99.8534	99.4823	99.6939	100.249	100.319	99.084
107	75.6317	99.8921	99.8242	99.5107	99.7331	100.245	100.349	99.0636
108	75.9004	99.8844	99.8816	99.5784	99.8178	100.273	100.37	98.9801
109	76.173	99.8509	99.9488	99.6505	99.9077	100.303	100.389	98.8893
110	76.4531	99.8563	100.023	99.6915	99.9728	100.362	100.374	98.8059
111	76.734	99.8661	100.099	99.7289	100.035	100.424	100.355	98.7234
112	77.0379	99.9372	100.153	99.763	100.108	100.443	100.355	98.7066
113	77.3445	100.015	100.205	99.7966	100.183	100.458	100.358	98.6975
114	77.6925	100.085	100.281	99.8704	100.279	100.46	100.353	98.6284
115	78.0453	100.154	100.359	99.9487	100.379	100.46	100.348	98.5525
116	78.4196	100.205	100.456	99.9961	100.462	100.477	100.305	98.3501
117	78.7964	100.255	100.555	100.04	100.543	100.495	100.258	98.1333
118	79.1942	100.312	100.597	100.035	100.583	100.458	100.211	97.7506
119	79.5945	100.371	100.632	100.024	100.619	100.414	100.163	97.349
120	79.994	100.407	100.634	100.012	100.639	100.331	100.125	96.1465
121	80.3935	100.441	100.631	100	100.657	100.244	100.089	94.8521
122	80.7848	100.402	100.592	99.94	100.61	100.147	100.062	91.5079
123	81.1752	100.355	100.548	99.8745	100.556	100.048	100.035	87.9286
124	81.5559	100.315	100.467	99.7596	100.443	100	100	81.648
125	81.9355	100.276	100.382	99.6389	100.324	99.9574	99.964	75.0576
126	82.33	100.231	100.276	99.534	100.217	99.9292	99.9024	66.1527
127	82.7262	100.185	100.166	99.4309	100.111	99.9026	99.8378	56.9825
128	83.1428	100.095	100.082	99.3615	100.053	99.8691	99.7197	47.9393
129	83.5616	100	100	99.2961	100	99.8347	99.5955	38.9108
130	83.9987	99.8999	99.9587	99.2769	99.9793	99.7513	99.5187	32.6415
131	84.4379	99.7993	99.9221	99.2631	99.9623	99.6622	99.4473	26.6886
132	84.9174	99.722	99.9047	99.2462	99.9428	99.5486	99.4006	23.5681
133	85.4015	99.6475	99.8895	99.2289	99.923	99.4322	99.3567	20.7725
134	85.9223	99.6164	99.8675	99.1741	99.873	99.3855	99.2053	19.5899
135	86.4472	99.5903	99.8446	99.1149	99.8195	99.3468	99.0414	18.5922
136	87.0097	99.576	99.7644	99.0051	99.7045	99.2768	98.7585	18.1205
137	87.5765	99.5631	99.6776	98.8895	99.5825	99.2034	98.4618	17.7091
138	88.1908	99.5337	99.5837	98.8249	99.5297	98.9923	97.8481	17.3554
139	88.8105	99.5025	99.4889	98.7661	99.4849	98.7655	97.1979	17.0083
140	89.5088	99.4123	99.4482	98.7194	99.4439	98.3905	95.2807	16.668
141	90.2161	99.3153	99.4137	98.6741	99.4033	97.9986	93.2183	16.3284
142	90.9978	99.2261	99.3346	98.5137	99.2448	96.9869	88.871	16.0565
143	91.7879	99.1379	99.2505	98.3401	99.0727	95.9043	84.2616	15.7925
144	92.7093	99.0982	99.0356	98.0324	98.7784	93.0474	76.4848	15.6234
145	93.6458	99.0641	98.8057	97.7094	98.4701	89.987	68.3448	15.4651
146	94.6734	98.963	98.3993	96.9935	97.7792	84.202	58.742	15.3821
147	95.7115	98.8542	97.9726	96.2325	97.0445	78.1045	48.9714	15.3077
148	96.7019	98.6123	96.8286	94.1141	95.0041	69.5546	40.8843	15.2745
149	97.6867	98.3551	95.6022	91.84	92.8138	60.7235	32.9902	15.2461
150	98.4967	97.8634	92.5558	87.0851	88.1248	51.6222	27.7627	15.2335
151	99.2867	97.3448	89.3006	82.0456	83.1492	42.4899	22.841	15.2228
152	99.6991	95.9086	83.3722	74.2721	75.6447	35.6271	20.4902	15.2256
153	100.068	94.3672	77.1372	66.1849	67.8502	29.0246	18.4343	15.23
154	100.122	90.7926	68.6358	56.9281	58.7638	25.2704	17.5908	15.2492
155	100.14	86.9848	59.8745	47.5372	49.5292	21.8429	16.8864	15.27
156	100.08	80.4316	51.1265	39.7588	42.1499	20.2073	16.5416	15.28
157	100.012	73.5635	42.38	32.1655	34.9834	18.7773	16.2382	15.2887
158	99.9899	64.7001	35.9219	27.4771	30.5685	18.0276	16.0132	15.2252
159	99.9731	55.6077	29.7263	23.1218	26.4693	17.3558	15.7973	15.1534
160	100	46.9573	26.2369	20.9423	24.5872	16.8971	15.6382	14.9573
161	100.032	38.3574	23.0579	19.0123	22.9594	16.4628	15.4856	14.7469
162	100.038	32.1926	21.511	18.002	22.1931	16.0825	15.3578	14.413
163	100.04	26.3071	20.1513	17.0971	21.5257	15.7084	15.2328	14.0649
164	100.017	22.959	19.3665	16.3852	20.9748	15.3355	15.0849	13.6418
165	99.9918	19.902	18.6478	15.6954	20.4373	14.9627	14.9345	13.2102
166	99.9687	18.226	18.016	15.0003	19.8196	14.532	14.7324	12.7362
167	99.9458	16.7083	17.3942	14.3046	19.1928	14.0947	14.5245	12.2573
168	99.7778	15.6009	16.6554	13.5451	18.4409	13.5353	14.149	11.6679
169	99.5931	14.5404	15.9032	12.7783	17.6747	12.9619	13.7543	11.066
170	99.0479	13.3553	14.8843	11.8388	16.6382	12.1523	13.0158	10.2327
171	98.4614	12.1558	13.8348	10.8795	15.5707	11.3157	12.2378	9.37302
172	97.333	10.6739	12.3925	9.64012	14.0436	10.1605	10.9892	8.25192
173	96.1424	9.1597	10.9051	8.36866	12.4638	8.96882	9.68657	7.10085
174	94.3896	7.51217	9.10997	6.90793	10.485	7.53261	8.05503	5.83692
175	92.5723	5.84935	7.27955	5.42549	8.46048	6.06837	6.38576	4.56004
176	90.5849	4.39769	5.55847	4.09716	6.51034	4.66767	4.83747	3.44527
177	88.5781	2.97024	3.84993	2.78651	4.56873	3.27425	3.30305	2.3491
178	86.8975	2.02992	2.66727	1.90923	3.18349	2.2826	2.26562	1.62068
179	85.2542	1.14546	1.54493	1.08166	1.86206	1.33703	1.28519	0.93444
180	84.1007	0.71502	0.97393	0.67423	1.17619	0.84657	0.8005	0.58945
181	83.0034	0.33666	0.46617	0.31499	0.56322	0.40831	0.37266	0.28359
182	82.2499	0.19811	0.2746	0.18327	0.32821	0.23903	0.216	0.16722
183	81.5359	0.08707	0.1193	0.07765	0.13656	0.1006	0.09045	0.07259
184	80.9653	0.05523	0.07456	0.04759	0.0812	0.06001	0.05528	0.04418
185	80.4113	0.03248	0.0425	0.0262	0.04148	0.03064	0.03048	0.02338
186	79.8708	0.02452	0.03262	0.01904	0.02965	0.02189	0.02222	0.01657
187	79.3319	0.01825	0.02527	0.01351	0.02103	0.01552	0.01586	0.01138
188	78.7571	0.01387	0.02024	0.00951	0.01511	0.01115	0.0112	0.00803
189	78.1782	0.00971	0.01547	0.00569	0.00951	0.00702	0.00674	0.00489
190	77.6258	0.00727	0.01245	0.0035	0.00598	0.00442	0.00415	0.00306
191	77.0765	0.00503	0.00962	0.0015	0.0027	0.00201	0.00177	0.00137
192	76.5163	0.00422	0.00852	0.000787966	0.00146	0.00109	0.000935336	0.000742979
193	75.9548	0.00357	0.00763	0.000222222	0.000446949	0.000333097	0.000273801	0.000232151
194	75.2321	0.00357	0.00722	9.569e-05	0.000200723	0.000149894	0.000119884	0.000105475
195	74.4908	0.00365	0.00687	1.95311e-05	4.20311e-05	3.19622e-05	2.41846e-05	2.28586e-05
196	73.4509	0.00372	0.00652	6.63274e-06	1.46263e-05	1.12941e-05	8.17366e-06	8.19188e-06
197	72.3767	0.00379	0.00617	9.89779e-07	2.27898e-06	1.78132e-06	1.30216e-06	1.31838e-06
198	70.7295	0.00357	0.00594	2.25689e-07	5.56638e-07	4.4461e-07	3.3008e-07	3.39542e-07
199	69.0165	0.00333	0.00572	2.11602e-08	5.28804e-08	4.56269e-08	3.46024e-08	3.67605e-08
200	66.066	0.00294	0.00539	6.40928e-11	5.78341e-10	2.5231e-09	2.3175e-09	3.09214e-09
201	62.9736	0.00253	0.00504	5.9793e-12	5.39542e-11	2.35383e-10	2.18284e-10	2.88506e-10
202	58.0182	0.00212	0.00433	0	0	0	1.26591e-12	2.19856e-14
203	52.8492	0.00171	0.00357	0	0	0	1.18098e-13	2.05106e-15
204	45.8502	0.00139	0.00284	0	0	0	0	0
205	38.6414	0.00107	0.00212	0	0	0	0	0
206	30.9402	0.000777394	0.00156	0	0	0	0	0
207	23.1826	0.000484542	0.00101	0	0	0	0	0
208	16.9244	0.000319163	0.000709185	0	0	0	0	0
209	10.838	0.000168404	0.000433262	0	0	0	0	0
210	7.18517	0.000102179	0.000276782	0	0	0	0	0
211	3.81141	4.56504e-05	0.000134002	0	0	0	0	0
212	2.30574	2.84465e-05	8.18889e-05	0	0	0	0	0
213	1.01433	1.57527e-05	4.01751e-05	0	0	0	0	0
214	0.5809	1.17973e-05	2.64206e-05	0	0	0	0	0
215	0.24588	8.84418e-06	1.58727e-05	0	0	0	0	0
216	0.15448	6.46246e-06	1.16047e-05	0	0	0	0	0
217	0.09102	4.14628e-06	8.05706e-06	0	0	0	0	0
218	0.06572	2.69874e-06	5.72857e-06	0	0	0	0	0
219	0.0448	1.35082e-06	3.5399e-06	0	0	0	0	0
220	0.03032	7.69091e-07	2.17908e-06	0	0	0	0	0
221	0.01658	2.75237e-07	9.13201e-07	0	0	0	0	0
222	0.00977	1.35221e-07	4.79244e-07	0	0	0	0	0
223	0.00377	3.57872e-08	1.407e-07	0	0	0	0	0
224	0.0019	1.47698e-08	6.19878e-08	0	0	0	0	0
225	0.000502257	2.74608e-09	1.30756e-08	0	0	0	0	0
226	0.000206797	8.49805e-10	4.6069e-09	0	0	0	0	0
227	3.75662e-05	1.15062e-10	7.76726e-10	0	0	0	0	0
228	1.14308e-05	2.17623e-11	2.14515e-10	0	0	0	0	0
229	1.70718e-06	2.03023e-12	2.71084e-11	0	0	0	0	0
230	3.89714e-07	0	4.31568e-12	0	0	0	0	0
231	3.63569e-08	0	4.02616e-13	0	0	0	0	0
232	0	0	0	0	0	0	0	0
233	0	0	0	0	0	0	0	0
234	0	0	0	0	0	0	0	0
235	0	0	0	0	0	0	0	0
236	0	0	0	0	0	0	0	0
237	0	0	0	0	0	0	0	0
238	0	0	0	0	0	0	0	0
239	0	0	0	0	0	0	0	0
240	0	0	0	0	0	0	0	0
241	0	0	0	0	0	0	0	0
242	0	0	0	0	0	0	0	0
243	0	0	0	0	0	0	0	0
244	0	0	0	0	0	0	0	0
245	0	0	0	0	0	0	0	0
246	0	0	0	0	0	0	0	0
247	0	0	0	0	0	0	0	0
248	0	0	0	0	0	0	0	0
249	0	0	0	0	0	0	0	0
250	0	0	0	0	0	0	0	0
251	0	0	0	0	0	0	0	0
252	0	0	0	0	0	0	0	0
253	0	0	0	0	0	0	0	0
254	0	0	0	0	0	0	0	0
255	0	0	0	0	0	0	0	0
256	0	0	0	0	0	0	0	0
257	0	0	0	0	0	0	0	0
258	0	0	0	0	0	0	0	0
259	0	0	0	0	0	0	0	0
260	0	0	0	0	0	0	0	0
261	0	0	0	0	0	0	0	0
262	0	0	0	0	0	0	0	0
263	0	0	0	0	0	0	0	0
264	0	0	0	0	0	0	0	0
265	0	0	0	0	0	0	0	0
266	0	0	0	0	0	0	0	0
267	0	0	0	0	0	0	0	0
268	0	0	0	0	0	0	0	0
269	0	0	0	0	0	0	0	0
270	0	0	0	0	0	0	0	0
271	0	0	0	0	0	0	0	0
272	0	0	0	0	0	0	0	0
273	0	0	0	0	0	0	0	0
274	0	0	0	0	0	0	0	0
275	0	0	0	0	0	0	0	0
276	0	0	0	0	0	0	0	0
277	0	0	0	0	0	0	0	0
278	0	0	0	0	0	0	0	0
279	0	0	0	0	0	0	0	0
280	0	0	0	0	0	0	0	0
281	0	0	0	0	0	0	0	0
282	0	0	0	0	0	0	0	0
283	0	0	0	0	0	0	0	0
284	0	0	0	0	0	0	0	0
285	0	0	0	0	0	0	0	0
286	0	0	0	0	0	0	0	0
287	0	0	0	0	0	0	0	0
288	0	0	0	0	0	0	0	0
289	0	0	0	0	0	0	0	0
290	0	0	0	0	0	0	0	0
291	0	0	0	0	0	0	0	0
292	0	0	0	0	0	0	0	0
293	0	0	0	0	0	0	0	0
294	0	0	0	0	0	0	0	0
295	0	0	0	0	0	0	0	0
296	0	0	0	0	0	0	0	0
297	0	0	0	0	0	0	0	0
298	0	0	0	0	0	0	0	0
299	0	0	0	0	0	0	0	0
300	0	0	0	0	0	0	0	0
301	0	0	0	0	0	0	0	0
302	0	0	0	0	0	0	0	0
303	0	0	0	0	0	0	0	0
304	0	0	0	0	0	0	0	0
305	0	0	0	0	0	0	0	0
306	0	0	0	0	0	0	0	0
307	0	0	0	0	0	0	0	0
308	0	0	0	0	0	0	0	0
309	0	0	0	0	0	0	0	0
310	0	0	0	0	0	0	0	0
311	0	0	0	0	0	0	0	0
312	0	0	0	0	0	0	0	0
313	0	0	0	0	0	0	0	0
314	0	0	0	0	0	0	0	0
315	0	0	0	0	0	0	0	0
316	0	0	0	0	0	0	0	0
317	0	0	0	0	0	0	0	0
318	0	0	0	0	0	0	0	0
319	0	0	0	0	0	0	0	0
320	0	0	0	0	0	0	0	0
321	0	0	0	0	0	0	0	0
322	0	0	0	0	0	0	0	0
323	0	0	0	0	0	0	0	0
324	0	0	0	0	0	0	0	0
325	0	0	0	0	0	0	0	0
326	0	0	0	0	0	0	0	0
327	0	0	0	0	0	0	0	0
328	0	0	0	0	0	0	0	0
329	0	0	0	0	0	0	0	0
330	0	0	0	0	0	0	0	0
331	0	0	0	0	0	0	0	0
332	0	0	0	0	0	0	0	0
333	0	0	0	0	0	0	0	0
334	0	0	0	0	0	0	0	0
335	0	0	0	0	0	0	0	0
336	0	0	0	0	0	0	0	0
337	0	0	0	0	0	0	0	0
338	0	0	0	0	0	0	0	0
339	0	0	0	0	0	0	0	0
340	0	0	0	0	0	0	0	0
341	0	0	0	0	0	0	0	0
342	0	0	0	0	0	0	0	0
343	0	0	0	0	0	0	0	0
344	0	0	0	0	0	0	0	0
345	0	0	0	0	0	0	0	0
346	0	0	0	0	0	0	0	0
347	0	0	0	0	0	0	0	0
348	0	0	0	0	0	0	0	0
349	0	0	0	0	0	0	0	0
350	0	0	0	0	0	0	0	0
351	0	0	0	0	0	0	0	0
352	0	0	0	0	0	0	0	0
353	0	0	0	0	0	0	0	0
354	0	0	0	0	0	0	0	0
355	0	0	0	0	0	0	0	0
356	0	0	0	0	0	0	0	0
357	0	0	0	0	0	0	0	0
358	0	0	0	0	0	0	0	0
359	0	0	0	0	0	0	0	0
360	0	0	0	0	0	0	0	0
361	0	0	0	0	0	0	0	0
362	0	0	0	0	0	0	0	0
363	0	0	0	0	0	0	0	0
364	0	0	0	0	0	0	0	0
365	0	0	0	0	0	0	0	0
366	0	0	0	0	0	0	0	0
367	0	0	0	0	0	0	0	0
368	0	0	0	0	0	0	0	0
369	0	0	0	0	0	0	0	0
370	0	0	0	0	0	0	0	0
371	0	0	0	0	0	0	0	0
372	0	0	0	0	0	0	0	0
373	0	0	0	0	0	0	0	0
374	0	0	0	0	0	0	0	0
375	0	0	0	0	0	0	0	0
376	0	0	0	0	0	0	0	0
377	0	0	0	0	0	0	0	0
378	0	0	0	0	0	0	0	0
379	0	0	0	0	0	0	0	0
380	0	0	0	0	0	0	0	0
381	0	0	0	0	0	0	0	0
382	0	0	0	0	0	0	0	0
383	0	0	0	0	0	0	0	0
384	0	0	0	0	0	0	0	0
385	0	0	0	0	0	0	0	0
386	0	0	0	0	0	0	0	0
387	0	0	0	0	0	0	0	0
388	0	0	0	0	0	0	0	0
389	0	0	0	0	0	0	0	0
390	0	0	0	0	0	0	0	0
391	0	0	0	0	0	0	0	0
392	0	0	0	0	0	0	0	0
393	0	0	0	0	0	0	0	0
394	0	0	0	0	0	0	0	0
395	0	0	0	0	0	0	0	0
396	0	0	0	0	0	0	0	0
397	0	0	0	0	0	0	0	0
398	0	0	0	0	0	0	0	0
399	0	0	0	0	0	0	0	0
400	0	0	0	0	0	0	0	0

## Sheet: MC
Range in Solid Water (mm)	LN300	Adipose	Breast	SolidWater	Brain	Liver	BoneMineral	CB250
-0.05	0	0	0	0	0	0	0	0
0.05	0	0	0	0	0	0	0	0
0.15	0	0	0	0	0	0	0	0
0.25	0	0	0	0	0	0	0	0
0.35	0	0	0	0	0	0	0	0
0.45	0	0	0	0	0	0	0	0
0.55	0	0	0	0	0	0	0	0
0.65	0	0	0	0	0	0	0	0
0.75	0	0	0	0	0	0	0	0
0.85	0	0	0	0	0	0	0	0
0.95	0	0	0	0	0	0	0	0
1.05	0	0	0	0	0	0	0	0
1.15	0	0	0	0	0	0	0	0
1.25	0	0	0	0	0	0	0	0
1.35	0	0	0	0	0	0	0	0
1.45	0	0	0	0	0	0	0	0
1.55	0	0	0	0	0	0	0	0
1.65	0	0	0	0	0	0	0	0
1.75	0	0	0	0	0	0	0	0
1.85	0	0	0	0	0	0	0	0
1.95	0	0	0	0	0	0	0	0
2.05	0	0	0	0	0	0	0	0
2.15	0	0	0	0	0	0	0	0
2.25	0	0	0	0	0	0	0	0
2.35	0	0	0	0	0	0	0	0
2.45	0	0	0	0	0	0	0	0
2.55	0	0	0	0	0	0	0	0
2.65	0	0	0	0	0	0	0	0
2.75	0	0	0	0	0	0	0	0
2.85	0	0	0	0	0	0	0	0
2.95	0	0	0	0	0	0	0	0
3.05	0	0	0	0	0	0	0	0
3.15	0	0	0	0	0	0	0	0
3.25	0	0	0	0	0	0	0	0
3.35	0	0	0	0	0	0	0	0
3.45	0	0	0	0	0	0	0	0
3.55	0	0	0	0	0	0	0	0
3.65	0	0	0	0	0	0	0	0
3.75	0	0	0	0	0	0	0	0
3.85	0	0	0	0	0	0	0	0
3.95	0	0	0	0	0	0	0	0
4.05	0	0	0	0	0	0	0	0
4.15	0	0	0	0	0	0	0	0
4.25	0	0	0	0	0	0	0	0
4.35	0	0	0	0	0	0	0	0
4.45	0	0	0	0	0	0	0	0
4.55	0	0	0	0	0	0	0	0
4.65	0	0	0	0	0	0	0	0
4.75	0	0	0	0	0	0	0	0
4.85	0	0	0	0	0	0	0	0
4.95	0	0	0	0	0	0	0	0
5.05	0	0	0	0	0	0	0	0
5.15	0	0	0	0	0	0	0	0
5.25	0	0	0	0	0	0	0	0
5.35	0	0	0	0	0	0	0	0
5.45	0	0	0	0	0	0	0	0
5.55	0	0	0	0	0	0	0	0
5.65	0	0	0	0	0	0	0	0
5.75	0	0	0	0	0	0	0	0
5.85	0	0	0	0	0	0	0	0
5.95	0	0	0	0	0	0	0	0
6.05	0	0	0	0	0	0	0	0
6.15	0	0	0	0	0	0	0	0
6.25	0	0	0	0	0	0	0	0
6.35	0	0	0	0	0	0	0	0
6.45	0	0	0	0	0	0	0	0
6.55	0	0	0	0	0	0	0	0
6.65	0	0	0	0	0	0	0	0
6.75	0	0	0	0	0	0	0	0
6.85	0	0	0	0	0	0	0	0
6.95	0	0	0	0	0	0	0	0
7.05	0	0	0	0	0	0	0	0
7.15	0	0	0	0	0	0	0	0
7.25	0	0	0	0	0	0	0	0
7.35	0	0	0	0	0	0	0	0
7.45	0	0	0	0	0	0	0	0
7.55	0	0	0	0	0	0	0	0
7.65	0	0	0	0	0	0	0	0
7.75	0	0	0	0	0	0	0	0
7.85	0	0	0	0	0	0	0	0
7.95	0	0	0	0	0	0	0	0
8.05	0	0	0	0	0	0	0	0
8.15	0	0	0	0	0	0	0	0
8.25	0	0	0	0	0	0	0	0
8.35	0	0	0	0	0	0	0	0
8.45	0	0	0	0	0	0	0	0
8.55	0	0	0	0	0	0	0	0
8.65	0	0	0	0	0	0	0	0
8.75	0	0	0	0	0	0	0	0
8.85	0	0	0	0	0	0	0	0
8.95	0	0	0	0	0	0	0	0
9.05	0	0	0	0	0	0	0	0
9.15	0	0	0	0	0	0	0	0
9.25	0	0	0	0	0	0	0	0
9.35	0	0	0	0	0	0	0	0
9.45	0	0	0	0	0	0	0	0
9.55	0	0	0	0	0	0	0	0
9.65	0	0	0	0	0	0	0	0
9.75	0	0	0	0	0	0	0	0
9.85	0	0	0	0	0	0	0	0
9.95	0	0	0	0	0	0	0	0
10.05	0	0	0	0	0	0	0	0
10.15	0	0	0	0	0	0	0	0
10.25	0	0	0	0	0	0	0	0
10.35	0	0	0	0	0	0	0	0
10.45	0	0	0	0	0	0	0	0
10.55	0	0	0	0	0	0	0	0
10.65	0	0	0	0	0	0	0	0
10.75	0	0	0	0	0	0	0	0
10.85	0	0	0	0	0	0	0	0
10.95	0	0	0	0	0	0	0	0
11.05	0	0	0	0	0	0	0	0
11.15	0	0	0	0	0	0	0	0
11.25	0	0	0	0	0	0	0	0
11.35	0	0	0	0	0	0	0	0
11.45	0	0	0	0	0	0	0	0
11.55	0	0	0	0	0	0	0	0
11.65	0	0	0	0	0	0	0	0
11.75	0	0	0	0	0	0	0	0
11.85	0	0	0	0	0	0	0	0
11.95	0	0	0	0	0	0	0	0
12.05	0	0	0	0	0	0	0	0
12.15	0	0	0	0	0	0	0	0
12.25	0	0	0	0	0	0	0	0
12.35	0	0	0	0	0	0	0	0
12.45	0	0	0	0	0	0	0	0
12.55	0	0	0	0	0	0	0	0
12.65	0	0	0	0	0	0	0	0
12.75	0	0	0	0	0	0	0	0
12.85	0	0	0	0	0	0	0	0
12.95	0	0	0	0	0	0	0	0
13.05	0	0	0	0	0	0	0	0
13.15	0	0	0	0	0	0	0	0
13.25	0	0	0	0	0	0	0	0
13.35	0	0	0	0	0	0	0	0
13.45	0	0	0	0	0	0	0	0
13.55	0	0	0	0	0	0	0	0
13.65	0	0	0	0	0	0	0	0
13.75	0	0	0	0	0	0	0	0
13.85	0	0	0	0	0	0	0	0
13.95	0	0	0	0	0	0	0	0
14.05	0	0	0	0	0	0	0	0
14.15	0	0	0	0	0	0	0	0
14.25	0	0	0	0	0	0	0	0
14.35	0	0	0	0	0	0	0	0
14.45	0	0	0	0	0	0	0	0
14.55	0	0	0	0	0	0	0	0
14.65	0	0	0	0	0	0	0	0
14.75	0	0	0	0	0	0	0	0
14.85	0	0	0	0	0	0	0	0
14.95	0	0	0	0	0	0	0	0
15.05	0	0	0	0	0	0	0	0
15.15	0	0	0	0	0	0	0	0
15.25	0	0	0	0	0	0	0	0
15.35	0	0	0	0	0	0	0	0
15.45	0	0	0	0	0	0	0	0
15.55	0	0	0	0	0	0	0	0
15.65	0	0	0	0	0	0	0	0
15.75	0	0	0	0	0	0	0	0
15.85	0	0	0	0	0	0	0	0
15.95	0	0	0	0	0	0	0	0
16.05	0	0	0	0	0	0	0	0
16.15	0	0	0	0	0	0	0	0
16.25	0	0	0	0	0	0	0	0
16.35	0	0	0	0	0	0	0	0
16.45	0	0	0	0	0	0	0	0
16.55	0	0	0	0	0	0	0	0
16.65	0	0	0	0	0	0	0	0
16.75	0	0	0	0	0	0	0	0
16.85	0	0	0	0	0	0	0	0
16.95	0	0	0	0	0	0	0	0
17.05	0	0	0	0	0	0	0	0
17.15	0	0	0	0	0	0	0	0
17.25	0	0	0	0	0	0	0	0
17.35	0	0	0	0	0	0	0	0
17.45	0	0	0	0	0	0	0	0
17.55	0	0	0	0	0	0	0	0
17.65	0	0	0	0	0	0	0	0
17.75	0	0	0	0	0	0	0	0
17.85	0	0	0	0	0	0	0	0
17.95	0	0	0	0	0	0	0	0
18.05	0	0	0	0	0	0	0	0
18.15	0	0	0	0	0	0	0	0
18.25	0	0	0	0	0	0	0	0
18.35	0	0	0	0	0	0	0	0
18.45	0	0	0	0	0	0	0	0
18.55	0	0	0	0	0	0	0	0
18.65	0	0	0	0	0	0	0	0
18.75	0	0	0	0	0	0	0	0
18.85	0	0	0	0	0	0	0	0
18.95	0	0	0	0	0	0	0	0
19.05	0	0	0	0	0	0	0	0
19.15	0	0	0	0	0	0	0	0
19.25	0	0	0	0	0	0	0	0
19.35	0	0	0	0	0	0	0	0
19.45	0	0	0	0	0	0	0	0
19.55	0	0	0	0	0	0	0	0
19.65	0	0	0	0	0	0	0	0
19.75	0	0	0	0	0	0	0	0
19.85	0	0	0	0	0	0	0	0
19.95	0	0	0	0	0	0	0	0
20.05	0	0	0	0	0	0	0	0
20.15	0	0	0	0	0	0	0	0
20.25	0	0	0	0	0	0	0	0
20.35	0	0	0	0	0	0	0	0
20.45	0	0	0	0	0	0	0	0
20.55	0	0	0	0	0	0	0	0
20.65	0	0	0	0	0	0	0	0
20.75	0	0	0	0	0	0	0	0
20.85	0	0	0	0	0	0	0	0
20.95	0	0	0	0	0	0	0	0
21.05	0	0	0	0	0	0	0	0
21.15	0	0	0	0	0	0	0	0
21.25	0	0	0	0	0	0	0	0
21.35	0	0	0	0	0	0	0	0
21.45	0	0	0	0	0	0	0	0
21.55	0	0	0	0	0	0	0	0
21.65	0	0	0	0	0	0	0	0
21.75	0	0	0	0	0	0	0	0
21.85	0	0	0	0	0	0	0	0
21.95	0	0	0	0	0	0	0	0
22.05	0	0	0	0	0	0	0	0
22.15	0	0	0	0	0	0	0	0
22.25	0	0	0	0	0	0	0	0
22.35	0	0	0	0	0	0	0	0
22.45	0	0	0	0	0	0	0	0
22.55	0	0	0	0	0	0	0	0
22.65	0	0	0	0	0	0	0	0
22.75	0	0	0	0	0	0	0	0
22.85	0	0	0	0	0	0	0	0
22.95	0	0	0	0	0	0	0	0
23.05	0	0	0	0	0	0	0	0
23.15	0	0	0	0	0	0	0	0
23.25	0	0	0	0	0	0	0	0
23.35	0	0	0	0	0	0	0	0
23.45	0	0	0	0	0	0	0	0
23.55	0	0	0	0	0	0	0	0
23.65	0	0	0	0	0	0	0	0
23.75	0	0	0	0	0	0	0	0
23.85	0	0	0	0	0	0	0	0
23.95	0	0	0	0	0	0	0	0
24.05	0	0	0	0	0	0	0	0
24.15	0	0	0	0	0	0	0	0
24.25	0	0	0	0	0	0	0	0
24.35	0	0	0	0	0	0	0	0
24.45	0	0	0	0	0	0	0	0
24.55	0	0	0	0	0	0	0	0
24.65	0	0	0	0	0	0	0	0
24.75	0	0	0	0	0	0	0	0
24.85	0	0	0	0	0	0	0	0
24.95	0	0	0	0	0	0	0	0
25.05	68.281	71.8001	72.4434	73.0633	72.1791	72.9157	72.7427	75.6421
25.15	67.7341	71.7362	71.6839	73.2386	72.8511	73.6737	72.6368	76.9216
25.25	68.2949	71.1177	72.8336	72.6084	71.8839	73.8201	73.8071	76.4583
25.35	69.4586	71.8844	71.4619	72.4756	72.3028	72.4753	72.4728	76.5595
25.45	68.4713	71.5687	72.2182	72.2746	72.7703	73.1505	74.0828	76.5885
25.55	68.4051	70.8016	71.0657	72.7555	72.3335	73.177	73.6964	77.0653
25.65	69.4515	71.719	70.8493	72.1734	72.6965	73.4689	73.0355	75.1107
25.75	68.3748	72.3853	71.835	73.0861	72.6853	73.8278	72.9894	76.4262
25.85	68.9772	71.7179	71.686	72.7583	73.1174	74.5649	73.378	76.3737
25.95	67.5726	71.4508	71.8195	72.8794	72.7177	72.6588	73.5715	76.4354
26.05	67.5485	72.2473	72.8046	72.3819	72.3111	72.468	72.8187	76.8362
26.15	68.7476	72.7413	71.3915	72.4328	72.8338	73.6248	73.5656	76.3904
26.25	67.9805	71.8316	71.4242	72.186	72.7716	72.9443	73.9811	77.2438
26.35	69.351	71.6067	71.5715	73.1993	73.5022	74.5356	73.4719	76.5151
26.45	69.1751	72.407	72.1307	72.1209	72.4005	73.3909	74.9928	77.1917
26.55	69.0571	71.0732	71.7097	72.5828	72.4817	73.691	73.6481	76.5217
26.65	68.679	72.2975	71.6818	72.8337	72.5111	73.1904	73.6269	76.5582
26.75	69.3514	73.131	71.2914	72.9586	73.4563	73.0558	73.2965	77.2378
26.85	68.0739	72.766	71.8364	71.8433	72.8715	73.3608	72.9912	77.0282
26.95	67.8947	71.6218	70.8989	72.9645	72.8566	73.518	73.9393	77.4747
27.05	69.229	72.9969	71.2751	72.9373	72.9875	73.8039	73.9786	76.4501
27.15	68.6485	71.497	70.8259	72.9818	72.2456	73.6127	73.1257	76.9659
27.25	68.3545	72.4772	71.2646	73.091	72.3817	74.4009	73.2372	76.6119
27.35	68.4329	71.7019	71.2181	71.6221	73.1752	73.9941	72.9501	77.3688
27.45	68.6342	71.3897	71.2288	72.049	72.9878	74.0547	72.6789	77.0146
27.55	68.4033	71.8529	72.4147	71.7796	73.2836	73.1318	72.8802	77.3622
27.65	68.6924	71.3519	72.2654	72.7879	73.3129	73.5279	73.3412	76.4494
27.75	68.3447	71.6104	71.4694	71.9274	72.5509	74.6977	73.6037	76.5352
27.85	68.6681	71.4513	72.7053	72.2072	72.3984	74.1245	73.1443	76.4193
27.95	68.5766	72.5002	71.4895	73.0611	71.9294	74.0136	73.6609	75.9292
28.05	69.0574	71.0082	72.6992	72.186	72.7723	74.2859	73.8289	76.0967
28.15	69.1356	72.2849	72.5945	72.9049	72.7786	73.4612	74.2842	77.3415
28.25	69.1725	71.9475	71.4346	72.9265	72.8266	73.0246	73.4303	76.3701
28.35	68.4264	71.048	71.5471	72.2628	72.4774	73.1526	73.2516	77.1871
28.45	68.6021	72.1609	70.8063	73.1282	73.0648	75.0266	74.1244	76.5134
28.55	70.0823	71.5336	71.7015	71.6211	72.3209	74.6157	73.6943	77.2642
28.65	68.5195	72.1948	72.0765	72.7163	72.4896	74.5435	73.1707	77.3134
28.75	68.83	71.4468	71.6142	73.3353	72.9365	73.036	72.2612	76.5322
28.85	68.9849	72.6034	71.5619	72.7484	72.0863	74.4483	73.0231	76.8268
28.95	69.4723	73.5159	71.8182	72.1053	71.6173	73.7568	74.1441	77.5549
29.05	68.8263	71.719	71.0008	72.7243	72.7909	73.8024	73.4527	75.9346
29.15	68.8465	71.8554	71.4302	73.0216	72.5759	73.6361	72.3859	77.1189
29.25	69.2207	72.0605	71.3045	72.6257	72.4565	73.4517	73.4986	76.5269
29.35	69.312	71.3736	71.449	71.8333	72.9703	72.6241	74.2694	76.3984
29.45	68.721	70.6364	72.4565	72.5527	72.4362	74.3082	73.4204	77.9824
29.55	68.1469	72.0431	72.0362	72.573	73.7895	72.8651	73.2493	77.1206
29.65	69.2557	71.6656	71.7548	71.5955	73.2988	74.0676	72.7013	76.2613
29.75	68.5213	72.1122	71.5082	72.9428	72.6171	73.8046	73.4806	76.8731
29.85	68.1198	71.9521	71.761	72.2331	72.3693	73.2547	73.5671	77.3647
29.95	68.5996	72.2886	71.8114	73.011	73.1088	73.0405	73.8875	76.9786
30.05	68.7823	72.1701	72.677	72.9549	72.758	74.1453	73.085	77.8422
30.15	68.78	73.0057	71.5726	71.8152	72.9765	72.9617	73.4626	77.3239
30.25	69.2514	72.1118	71.3687	72.6625	73.3777	74.6562	74.0497	77.6113
30.35	67.5531	71.582	71.8532	72.7112	72.2776	74.1932	73.0186	78.2062
30.45	68.7895	71.5079	72.287	73.6741	73.1017	72.534	73.8604	77.0454
30.55	69.1544	72.218	70.8179	73.3452	71.8627	73.5434	73.6897	77.0308
30.65	69.8936	71.9478	72.3838	72.4428	73.2771	73.4296	73.7894	77.5298
30.75	69.2386	72.4348	71.5162	72.7926	73.1037	73.6834	73.4146	77.6388
30.85	69.8954	72.3805	71.676	73.7263	72.8219	73.8274	73.8002	77.9366
30.95	70.126	71.3104	72.44	73.5189	72.8705	74.3778	73.4269	78.4262
31.05	69.7019	72.3617	72.2892	73.3662	72.3123	74.2006	73.9944	76.6928
31.15	68.8147	72.0363	72.1126	73.497	73.3743	73.7184	74.1564	77.0927
31.25	68.9676	72.2738	72.0198	72.5603	74.0925	73.3967	73.5641	78.0923
31.35	68.8276	72.496	70.7894	72.6453	73.0172	73.0119	73.9743	77.486
31.45	68.8101	71.665	71.0848	74.1646	73.6726	73.667	74.3622	77.8107
31.55	69.4946	71.6729	71.8787	72.6199	72.9134	73.3693	73.5442	78.0383
31.65	69.0358	72.2002	72.1359	73.9486	73.0618	74.2799	74.6624	77.0688
31.75	69.5301	71.805	71.3861	73.5308	72.3838	74.0196	73.4479	79.5325
31.85	68.8228	72.0499	71.7789	73.6264	73.3125	74.2815	74.1549	77.8969
31.95	69.7618	72.114	72.6191	72.695	73.2326	72.9877	75.4522	77.5651
32.05	69.7068	73.1277	71.6929	72.8576	72.8021	74.1662	73.4515	78.4663
32.15	69.6132	71.6211	72.2338	72.7537	72.9502	73.3388	73.5899	77.277
32.25	68.5681	71.1631	72.7477	72.9028	72.5708	74.2726	74.947	77.7811
32.35	69.0167	72.5975	71.8836	73.8726	72.9462	74.6605	73.6298	76.4466
32.45	69.9706	73.3343	70.9766	73.9317	72.6656	74.2118	74.5396	78.1251
32.55	68.8657	72.8542	72.1845	73.2873	72.9966	75.0683	74.6168	77.2572
32.65	69.9741	71.9635	71.8931	73.144	73.0153	73.3805	74.4344	77.1145
32.75	70.1842	72.5493	72.3537	73.2642	72.1492	73.9631	74.6941	78.7909
32.85	69.1094	72.1992	72.1935	73.116	73.3127	74.0708	73.9301	78.1011
32.95	69.7695	72.7784	72.4059	73.8432	73.2881	74.6461	74.3372	77.9626
33.05	68.1397	72.9693	73.4985	73.1176	73.6575	73.3362	73.6934	78.6811
33.15	68.1281	72.5064	72.2489	73.2434	73.4108	72.9426	73.6048	77.6016
33.25	68.5457	71.2912	72.326	73.0558	74.1037	74.0142	74.295	77.9742
33.35	68.8701	72.736	72.2237	72.7511	72.6957	73.5639	74.4162	78.5511
33.45	68.7159	72.2292	72.0299	72.6461	72.7446	74.8201	74.4263	78.48
33.55	68.9772	73.4807	72.8643	73.5164	72.709	73.8988	74.0061	79.9634
33.65	68.5501	72.5689	72.454	73.4344	74.0739	74.3958	73.3336	78.9882
33.75	69.2664	72.9141	72.4108	73.1818	73.6472	74.2332	73.7939	77.5671
33.85	69.0844	72.7405	71.8995	74.2093	74.186	73.8776	74.5444	78.2587
33.95	68.564	72.8262	72.1413	72.873	72.8167	75.0939	74.4478	79.2107
34.05	69.0109	72.9039	72.7109	73.6523	73.6907	74.2803	74.1462	78.6808
34.15	69.1457	73.4734	72.0969	72.6666	73.3983	73.866	74.2408	78.7321
34.25	69.4086	72.0958	73.0478	74.0732	72.971	73.9521	74.322	78.2176
34.35	69.1535	71.8219	72.3047	73.7665	73.0246	75.4337	74.5437	78.2043
34.45	68.7103	73.2291	72.0383	73.3814	72.9353	73.6283	74.1441	79.5746
34.55	68.888	73.1256	72.5965	72.9282	72.7795	74.5131	73.4865	79.1431
34.65	68.998	72.6449	72.0817	72.9125	73.5685	73.8323	73.7501	78.7578
34.75	69.5791	72.7483	72.2428	73.6345	73.4953	72.8367	73.9734	78.2972
34.85	69.771	73.1817	72.2326	72.8525	73.3663	74.29	74.6494	78.1781
34.95	70.0633	73.1973	72.8499	73.29	72.9083	74.637	73.8123	77.9068
35.05	70.2495	72.6166	71.9627	73.1042	73.3646	75.3996	74.2864	78.4123
35.15	69.2211	72.2268	72.4882	73.3876	73.3119	74.6958	73.809	78.251
35.25	70.6105	72.5884	71.3933	73.3279	73.5895	73.2165	74.7368	78.2287
35.35	70.2111	73.1848	72.9172	72.839	73.2177	73.8126	74.212	79.1156
35.45	69.8661	73.2243	72.154	73.3476	73.5166	74.4733	74.2888	78.9031
35.55	69.5786	72.5644	72.0472	73.6758	73.45	73.838	74.5854	78.8429
35.65	69.1608	72.3471	72.4807	74.1699	72.8557	73.9463	74.4731	78.9831
35.75	69.7145	74.0644	72.8146	73.5731	73.6414	74.0525	73.8772	79.175
35.85	68.4811	73.2529	71.8091	73.7594	73.0169	74.1334	74.4159	79.1443
35.95	69.5649	73.6864	72.0416	73.1495	73.1352	74.4425	73.1706	78.0482
36.05	68.8418	72.9115	72.3446	72.8156	74.0769	74.247	74.8023	79.1501
36.15	68.9002	72.8318	72.5056	73.1905	73.5981	73.6285	74.6318	78.0735
36.25	69.9132	73.3516	72.5317	73.8453	74.2358	74.4708	74.8835	79.0499
36.35	69.9043	72.4553	70.8864	72.845	73.6208	73.2822	73.9783	78.7914
36.45	70.2955	73.8192	73.1762	73.118	73.5922	73.9133	74.6118	78.9929
36.55	69.9963	73.3427	73.9322	73.4742	73.9958	73.2287	74.5411	78.5893
36.65	68.6081	73.8098	72.1669	73.684	73.9841	73.7029	74.7077	79.814
36.75	69.7963	72.5434	71.8179	72.8478	73.6778	74.6579	74.4713	78.2397
36.85	68.2303	73.0747	72.0094	74.0567	74.9532	73.5186	76.1968	79.1952
36.95	69.2524	73.0176	72.7777	73.4273	73.8059	74.4541	73.9678	79.4562
37.05	69.1645	72.6842	72.5357	73.2661	74.6327	73.5375	73.5419	78.5796
37.15	69.9286	73.8037	72.1557	73.1654	74.0404	74.786	74.275	80.0455
37.25	69.7627	73.786	72.1671	73.9796	72.9051	73.7402	75.3217	78.8598
37.35	69.1674	72.7428	72.4132	72.468	75.0246	73.6448	74.9248	79.1644
37.45	68.3909	72.8907	71.8268	72.9806	73.9941	74.2796	73.7008	78.8932
37.55	69.2565	73.2159	73.5796	73.7666	74.0573	74.3458	75.6155	79.3497
37.65	69.7754	73.9298	72.2339	74.3111	74.7438	74.2762	73.8881	79.6835
37.75	69.0008	72.9438	72.8204	73.5696	74.1664	73.7513	75.3883	79.6697
37.85	69.4904	72.5967	73.6181	73.3811	74.3709	74.4584	74.9261	80.1821
37.95	69.449	72.7775	71.0995	73.8848	74.1121	74.1451	74.7794	79.4997
38.05	69.0522	73.4366	73.3931	73.6669	75.0648	75.1494	74.9376	78.961
38.15	69.6077	73.7086	72.5154	74.1576	73.9451	74.5818	75.5962	79.5685
38.25	68.127	74.3243	72.031	73.6107	74.6323	73.8114	74.7938	80.607
38.35	68.9354	73.4417	73.557	73.4942	73.5536	73.4471	74.7146	79.4173
38.45	70.957	73.3797	73.3686	74.251	72.9426	74.0038	76.2973	79.4881
38.55	68.7566	73.5194	73.0618	73.4115	73.9891	75.5807	74.5347	80.0373
38.65	69.4102	74.1541	72.4839	73.5232	73.9623	74.2319	75.1369	79.136
38.75	70.0911	73.3379	72.5526	74.5704	73.3158	74.4237	74.8316	79.3437
38.85	70.0452	73.0419	72.2551	73.4615	73.1383	74.7382	75.3135	80.8861
38.95	68.5591	73.9154	72.4383	72.6505	73.9482	74.1859	75.385	79.493
39.05	69.1592	73.5256	71.8362	74.0203	74.4634	73.8347	75.0861	80.0416
39.15	70.305	73.5449	72.3984	73.7934	74.054	74.2433	74.6037	79.6789
39.25	70.3044	73.1354	72.2924	73.0835	74.1921	73.7389	74.9113	79.2247
39.35	69.687	73.9612	72.7645	73.4193	74.4349	73.1861	75.9311	79.3166
39.45	68.8368	73.0074	72.3463	74.0154	73.6317	74.767	75.2712	79.6966
39.55	69.9839	73.5227	72.8061	73.4658	74.0629	73.7301	74.8547	79.5756
39.65	71.1663	72.9312	71.0584	73.6855	74.4953	75.1475	75.0633	78.8348
39.75	69.3944	73.6369	73.3518	73.3149	74.7157	74.7374	75.3774	80.294
39.85	70.0418	72.5674	73.3574	74.9745	73.5588	74.9066	75.1009	80.0525
39.95	68.7691	72.866	71.7062	73.7069	75.0052	74.0731	76.1795	79.8713
40.05	68.946	73.3075	72.2895	73.5984	75.5527	73.8341	75.1118	80.6389
40.15	69.2174	73.1134	72.5202	74.4359	74.7484	74.3608	75.6595	79.3916
40.25	70.8592	72.6414	72.4099	74.1166	74.3913	74.603	74.4811	79.7112
40.35	69.0985	74.8149	73.3671	73.1788	74.6502	74.6767	74.0568	79.7553
40.45	69.1706	73.7408	73.2461	73.8788	75.0384	75.5717	74.3183	80.2772
40.55	69.651	74.1629	73.7683	73.2622	72.9453	75.3857	75.9369	79.609
40.65	69.9774	72.3419	72.9138	73.6153	74.3734	74.6247	74.393	80.5821
40.75	69.5023	72.9865	73.5335	73.7429	73.8502	74.4057	75.1856	80.2741
40.85	68.9398	72.6568	73.2243	74.1501	74.5131	75.1487	75.8691	79.9976
40.95	69.8815	73.5415	73.5891	74.5503	73.9643	75.1748	75.2016	80.3213
41.05	68.7332	73.4771	72.7108	74.7484	75.3084	75.2185	75.8785	79.359
41.15	69.7475	73.4435	73.6545	74.5591	73.7235	74.6311	74.9297	79.763
41.25	68.8545	73.2501	72.9215	74.8468	75.141	75.3952	74.7648	80.6428
41.35	69.9436	73.6314	72.643	75.6354	72.9139	74.0097	75.6591	81.0487
41.45	69.1508	74.1129	73.5232	74.2088	74.7114	75.375	74.8197	80.7027
41.55	69.6638	71.7639	73.4884	74.5065	74.5423	75.4295	75.1937	80.1605
41.65	69.7261	73.6065	72.9573	74.0486	73.9878	74.2158	75.0186	81.1393
41.75	70.0622	74.1723	73.4964	74.6272	74.5286	74.5318	75.8323	80.0683
41.85	70.3394	73.835	73.4142	73.2338	74.637	74.7771	74.7293	81.2511
41.95	69.8451	74.2047	72.9554	74.0335	73.7781	75.5592	75.6496	80.4
42.05	69.5872	74.3424	73.2679	74.6391	75.1567	76.0435	74.5719	80.718
42.15	69.8761	74.6062	72.5952	73.8495	75.5758	75.6393	75.6393	81.0025
42.25	69.7143	73.7745	72.4817	74.083	74.6971	75.8633	74.8352	80.5376
42.35	69.2663	73.8125	72.4586	74.1304	74.8934	74.8126	75.2253	80.4207
42.45	69.7359	73.632	73.2574	73.3782	75.1052	75.4343	74.6581	80.4695
42.55	69.1607	73.1283	75.0082	73.4749	74.9327	74.2826	75.2981	80.5407
42.65	68.8132	72.9435	74.79	73.9125	74.7722	75.8372	75.5866	81.4921
42.75	69.4389	73.4775	73.4209	74.0004	75.1058	75.2855	75.4688	80.5402
42.85	69.3261	74.0005	74.3561	74.297	75.878	75.3193	75.1957	80.536
42.95	69.4097	74.6128	73.7325	73.766	73.7824	75.5752	75.351	81.1033
43.05	69.762	73.6183	72.7387	73.5395	74.0971	75.1534	75.3573	81.358
43.15	70.0923	73.8422	73.0479	74.4248	74.1347	76.265	76.1093	81.262
43.25	69.5219	73.9816	73.7014	74.0953	74.4211	75.623	75.3165	80.5191
43.35	70.4369	74.3694	73.7426	74.6415	75.952	74.876	75.5348	80.7889
43.45	69.3572	73.7275	74.1068	73.9103	74.9103	76.7665	75.5238	81.594
43.55	69.5103	73.7145	73.7424	73.3773	76.3924	75.7387	76.3817	82.1382
43.65	70.0175	74.8672	73.1783	75.1085	74.1074	75.8855	76.5177	81.4254
43.75	69.8694	73.5698	73.4242	73.7365	75.2237	76.3217	74.1572	81.1592
43.85	70.003	74.5783	73.4739	73.974	75.1009	75.1532	75.4583	81.3579
43.95	69.9775	74.0714	73.1606	75.7258	75.9391	75.929	75.1425	80.9296
44.05	70.04	73.151	73.6581	75.0552	74.4246	76.114	74.8701	81.2564
44.15	68.939	74.3009	73.4068	74.5109	73.642	76.1455	75.9197	81.8634
44.25	68.9551	74.3048	74.0766	73.7827	75.3674	76.1403	75.452	81.6032
44.35	69.4743	73.8461	72.9382	73.5008	75.2207	75.6381	74.9214	82.7279
44.45	69.6919	73.1337	73.6164	75.519	75.3174	75.7844	76.4108	81.2091
44.55	70.0282	74.0491	74.0524	74.1728	74.7921	75.33	75.7641	82.0619
44.65	69.3567	73.8589	73.821	73.8324	75.3842	75.7176	76.1589	81.9338
44.75	70.1494	72.7658	72.863	74.1198	74.7162	74.9584	75.5363	82.3774
44.85	68.8464	74.6123	73.1395	75.1255	73.7097	75.9114	75.2712	82.2112
44.95	68.8113	74.8998	73.6381	74.6691	76.1728	75.5606	76.142	83.543
45.05	69.0943	73.8464	73.3819	75.3021	75.2442	74.8064	76.8088	81.9402
45.15	70.0465	74.0115	74.4003	74.5983	76.0979	75.7827	75.6061	81.9631
45.25	69.6743	73.1684	73.605	74.2547	74.2009	75.7437	75.5941	82.2601
45.35	68.992	74.7229	73.0614	75.2617	74.6304	75.1907	76.6241	82.1817
45.45	70.0232	74.3257	73.3	75.3145	74.2032	74.916	74.7772	83.0385
45.55	69.7545	74.1175	72.9874	73.7816	75.0956	74.9708	76.3428	81.3495
45.65	70.0807	74.4004	74.6916	75.6847	75.1211	74.8024	74.9872	81.3685
45.75	69.1486	74.2823	74.7722	74.5402	74.9533	75.3081	75.9605	82.8459
45.85	70.1445	73.6869	73.7174	74.2698	74.9346	75.1469	75.5014	82.4041
45.95	70.4337	74.3203	73.5466	74.4595	74.9131	76.4607	75.7055	82.8273
46.05	70.2857	74.1801	73.6093	75.0588	74.3344	76.1432	75.4244	82.1441
46.15	69.9155	74.5618	73.8996	74.5686	74.682	74.7599	74.8238	82.7771
46.25	69.5655	74.1955	72.7047	75.6388	74.9584	75.3863	75.1732	82.9449
46.35	69.6601	73.9839	74.2841	75.6162	74.6535	75.6913	75.3783	83.1764
46.45	70.2318	73.6083	73.9287	74.0254	75.7003	75.6397	75.909	83.0519
46.55	69.5313	74.556	72.8136	74.7451	74.2377	76.1837	75.1512	83.1879
46.65	70.1824	74.0087	74.9832	75.3002	75.0089	75.6831	74.9852	83.9978
46.75	70.7077	73.813	74.8013	74.6209	74.1595	75.9005	75.1687	83.451
46.85	68.6109	73.564	73.7529	74.4091	75.1009	74.8017	75.9147	82.1742
46.95	69.3671	74.1492	73.234	74.5239	75.2498	75.9459	76.2957	83.0877
47.05	69.8101	73.9754	73.6691	74.6853	74.9249	75.4346	75.5174	82.7144
47.15	70.6182	73.8529	74.2956	74.3976	74.4925	76.1655	75.6417	83.8354
47.25	70.9613	74.5014	75.0972	74.8544	74.2332	76.5608	75.7993	83.2306
47.35	69.2974	74.3956	73.4941	74.6605	76.1076	75.7679	76.3735	83.5103
47.45	70.4806	74.0066	74.9817	75.1659	74.8309	76.1896	75.6012	82.1433
47.55	68.9281	73.9346	74.2329	75.6013	74.7345	76.6449	75.7093	83.1435
47.65	69.5393	74.3107	74.7771	74.7757	75.1064	76.2973	75.4658	82.7245
47.75	69.8856	73.8755	73.7678	74.2122	75.6552	76.8436	75.8021	83.242
47.85	70.1105	74.2413	74.467	75.2369	76.1017	75.701	75.3043	83.2318
47.95	68.8722	74.3297	74.2284	75.6128	75.4518	76.288	75.5215	83.5615
48.05	70.0321	74.3461	73.9021	74.361	74.2322	76.0221	77.2	83.185
48.15	69.5399	73.9674	74.4925	75.3761	75.5338	75.7956	76.3473	83.1153
48.25	69.1616	74.0433	74.3209	75.4549	76.2767	75.9099	76.5348	82.7472
48.35	70.2929	74.1259	74.0363	75.0228	75.2146	76.3695	76.2199	83.5225
48.45	70.4116	72.9657	73.7301	75.4912	75.9861	75.563	76.3791	82.4533
48.55	71.0026	74.697	74.8824	74.6522	75.4239	75.4727	75.894	82.588
48.65	70.0373	74.2717	74.8458	75.1883	75.3577	75.397	75.9528	82.5395
48.75	70.0096	74.4063	74.5442	75.1126	75.4489	76.9549	76.8294	83.4109
48.85	69.8382	74.2103	73.637	75.4227	75.8007	75.7698	77.141	82.9544
48.95	69.5827	74.2319	73.1216	75.4052	75.194	76.5209	76.945	83.4256
49.05	69.0974	73.8737	75.3747	74.5477	75.3544	75.925	76.2245	84.1594
49.15	70.5747	74.084	74.608	75.1121	75.3636	76.1604	76.1626	82.8754
49.25	70.5948	75.1964	74.5006	75.6395	74.863	76.0018	75.9968	83.1733
49.35	69.7219	74.6027	74.2319	75.0827	75.4228	76.0074	76.5668	84.1971
49.45	71.3068	74.2092	74.2447	75.591	75.0102	76.0092	76.1974	83.1601
49.55	70.8618	74.903	74.7265	76.0406	74.4191	76.109	76.5471	82.8905
49.65	70.0444	74.728	74.5191	74.5832	75.2226	75.5209	76.2689	83.2035
49.75	70.9772	74.8702	74.6412	74.8575	75.5858	77.4074	76.0663	84.3929
49.85	69.1817	74.3267	73.5933	75.1453	74.164	76.511	76.6944	83.5843
49.95	70.5007	75.5135	74.9522	75.6777	75.2535	76.343	76.8288	83.2613
50.05	70.9265	74.9175	73.9643	76.2814	75.9457	76.0411	76.0824	83.7116
50.15	70.6393	74.3459	74.4343	75.727	75.034	76.0733	76.2894	83.9635
50.25	70.2755	74.492	73.9352	75.9925	75.7989	76.3706	76.5915	82.9546
50.35	69.836	74.5859	75.7462	75.3234	75.2686	76.2816	77.0673	83.3652
50.45	70.0345	74.7185	74.2083	76.0317	75.64	76.3371	76.9366	83.9727
50.55	69.673	75.2918	74.8491	75.1027	75.9039	76.3994	77.0904	84.6323
50.65	69.2904	74.466	74.8963	76.215	75.5476	76.9542	76.6819	84.3561
50.75	70.488	74.1567	74.4856	75.1278	75.3423	76.1946	76.7627	85.6092
50.85	70.7939	75.3511	75.049	75.4326	75.1619	75.6944	77.611	83.9124
50.95	71.5779	74.8388	74.7432	74.8242	75.6022	76.3363	76.5837	84.6064
51.05	70.0412	75.0144	74.0507	75.7328	75.1727	75.8965	76.3209	84.4448
51.15	70.8591	74.678	74.4038	75.7356	75.2148	76.932	76.9585	84.0707
51.25	70.3094	74.4536	74.3011	75.8817	75.171	77.1216	77.7335	83.8538
51.35	70.2986	74.8101	74.5229	75.2024	75.8878	75.9312	76.1553	84.6256
51.45	69.8167	73.8589	74.8056	75.5224	75.7197	76.6413	76.5309	85.6268
51.55	69.9885	75.0897	74.7074	75.483	75.5517	76.5963	76.9679	85.2568
51.65	70.0168	75.6344	73.8938	75.4679	76.122	76.2226	76.6131	83.9903
51.75	69.7731	75.1628	75.0124	75.7784	74.9633	75.9786	77.2769	83.8421
51.85	70.4583	74.1661	74.6994	75.7582	76.2263	76.724	75.9502	83.9024
51.95	71.5223	75.2779	74.4694	75.9356	75.3889	76.7186	77.4191	84.3988
52.05	69.1412	75.4196	75.3597	76.9982	75.6233	76.7392	76.6419	84.7738
52.15	70.7393	75.6563	74.503	76.6225	75.2684	76.6584	76.6133	84.7143
52.25	69.5505	75.0457	74.7642	76.3795	74.8989	76.6911	77.0582	84.5268
52.35	69.8381	74.9322	74.9404	75.2394	75.1941	76.3577	78.0394	85.343
52.45	69.9854	74.532	75.0759	76.4746	76.0115	76.399	77.0827	85.2074
52.55	69.8958	74.3162	75.7029	76.3656	76.8516	76.7277	77.2243	84.5419
52.65	70.4965	75.3979	74.6667	76.4977	75.6121	76.5041	76.918	84.2062
52.75	71.3568	75.3366	75.0593	76.8123	75.6391	76.8662	76.9452	84.0799
52.85	69.663	74.8607	74.5128	77.4073	75.9685	76.8205	76.8402	85.7841
52.95	69.8811	75.0935	76.2345	76.5919	76.3006	76.3438	77.5189	86.0009
53.05	69.9273	74.8863	75.3234	76.1856	75.8791	77.7592	77.5012	84.1418
53.15	70.4751	74.0839	74.7641	75.2301	76.6073	76.3194	75.6451	85.7046
53.25	69.2415	74.6864	74.4727	75.805	74.9463	76.6978	76.893	85.0349
53.35	69.4484	75.6887	75.7549	75.2855	76.2899	77.5481	76.7845	85.9432
53.45	70.2105	74.9718	74.6232	76.3316	76.4128	75.8448	77.4521	85.5104
53.55	69.4705	75.0815	74.9631	76.5919	76.2611	77.1196	77.652	85.1806
53.65	70.2954	74.8774	76.2287	75.7014	76.3887	77.3181	78.1387	84.7437
53.75	69.2949	75.4612	74.7298	75.7072	75.4529	76.6376	78.0109	85.5497
53.85	69.9285	74.8374	74.8147	75.1365	75.7361	75.9759	77.1289	85.3564
53.95	69.2231	75.3788	75.336	76.9167	75.3834	76.4569	78.7271	85.4443
54.05	70.4276	75.3787	74.5258	76.1784	76.5587	76.7219	77.6305	85.4058
54.15	70.0229	75.1388	74.2904	77.2381	75.4661	76.6395	78.6431	85.5824
54.25	70.081	74.5002	75.4588	76.2444	76.3154	76.1198	77.7962	86.1909
54.35	70.6257	74.7598	76.2592	76.2028	76.4397	76.3223	78.5971	85.3112
54.45	70.0087	74.6752	73.9395	77.3177	76.1224	77.1707	78.1625	87.737
54.55	70.1218	76.6395	75.2271	76.3167	76.5537	76.8071	78.4086	86.7585
54.65	69.8507	75.1036	74.5066	76.6131	75.2093	76.5095	78.0059	85.9222
54.75	69.9084	75.2963	75.5339	75.84	76.3731	77.2419	77.6162	86.0327
54.85	69.9411	76.0166	74.4649	77.1822	76.2716	77.1432	77.5379	86.0352
54.95	70.4377	75.0603	75.4983	76.119	76.8576	76.8427	78.4392	86.355
55.05	69.3746	76.0615	74.9773	76.3984	77.748	77.3711	77.9923	86.6346
55.15	70.0938	76.0709	75.5451	76.5517	76.9968	77.4872	78.0417	86.1014
55.25	69.7682	74.6877	75.3895	76.7814	76.6415	78.3329	79.2261	85.7255
55.35	69.162	75.6741	76.0266	76.5642	76.718	78.3452	77.9978	87.0707
55.45	70.4522	75.2859	76.2546	76.3972	75.6354	77.4436	77.4741	86.4069
55.55	70.4877	75.154	74.9565	76.5065	76.1786	77.6446	78.04	86.8564
55.65	70.5825	74.6756	75.7391	76.501	75.6724	78.0598	77.8652	85.5464
55.75	69.6907	74.8629	75.8002	77.3998	76.3814	77.1891	78.2545	86.5107
55.85	70.6983	75.4582	75.1177	76.748	75.6937	77.9005	77.5223	87.881
55.95	70.8814	75.025	75.5139	76.9736	76.4223	77.0756	77.9052	86.6011
56.05	70.5284	75.3566	75.4063	76.4203	76.044	76.6717	77.3315	86.8648
56.15	68.6611	75.5822	74.5252	76.6392	76.9397	77.5291	78.2367	87.4189
56.25	71.266	75.8663	75.2196	76.5657	75.6146	77.8623	78.7262	88.0392
56.35	69.6247	74.4008	75.6017	76.2389	76.3553	77.2199	77.9517	87.3545
56.45	70.1923	75.2898	75.9005	76.2137	77.109	77.9404	78.1547	86.283
56.55	70.4882	76.3329	75.3841	77.0905	77.6079	77.3549	78.1464	87.4114
56.65	69.9068	75.2147	75.3551	76.4756	76.5072	77.3799	78.0415	87.3628
56.75	69.3985	75.72	75.46	77.5753	77.0592	76.704	77.9054	87.824
56.85	70.7111	75.9362	75.5437	76.1948	77.0814	78.0131	77.8791	87.4206
56.95	69.3273	75.0045	74.6108	76.6209	75.7966	77.7887	78.4045	87.5403
57.05	70.8527	76.4372	75.2519	76.6536	76.332	77.7125	79.2286	86.7585
57.15	70.7432	75.8458	74.9005	77.1142	77.225	77.7414	78.2564	86.5492
57.25	70.9095	75.5787	75.7483	75.8371	76.5627	78.2602	79.259	87.8073
57.35	69.4568	76.1195	75.3063	77.3499	78.093	77.0319	78.264	86.4747
57.45	70.3755	76.6908	75.0586	77.2923	77.3574	77.9981	77.8167	87.1285
57.55	69.7202	76.315	76.082	76.378	76.9497	77.9338	78.524	87.4348
57.65	69.6597	75.6193	75.826	76.7368	75.3429	77.2259	77.2618	88.5757
57.75	70.4064	77.2368	75.5389	77.3157	76.1437	78.2373	79.3947	87.4867
57.85	70.3341	75.3538	76.3727	76.4192	76.5365	77.5318	78.8303	87.4834
57.95	70.2368	75.894	76.3865	75.949	76.3115	78.5291	77.4155	87.2348
58.05	70.7618	75.8253	76.2009	76.4327	76.9219	77.4312	78.0359	87.9178
58.15	70.6806	76.3303	75.5943	75.9131	76.3311	77.5282	78.6762	88.4192
58.25	69.4907	76.676	76.4459	76.9454	76.4942	77.7119	77.7678	87.8969
58.35	70.1764	76.2666	75.5754	77.501	75.4864	76.8853	78.9396	88.5037
58.45	70.107	74.9574	75.7493	76.4283	76.9634	77.9399	78.3674	87.0481
58.55	71.292	76.815	75.5727	76.4477	77.5638	78.4049	78.5424	87.9521
58.65	70.52	76.2114	75.293	77.2447	76.7977	77.268	77.7471	88.5163
58.75	71.0418	76.3935	75.118	77.1271	77.228	77.8665	78.7653	88.1731
58.85	70.9058	75.9193	77.0465	78.2721	77.2459	77.061	79.2955	87.6257
58.95	70.4061	74.6186	75.4227	76.8346	77.1059	78.9473	78.2395	87.819
59.05	70.5527	76.2897	76.358	77.0318	77.2881	78.4864	78.9872	88.3296
59.15	70.3495	76.5425	75.1164	77.2867	76.7323	77.7039	77.7298	88.066
59.25	70.8911	76.2942	76.4449	76.9523	76.7742	78.2028	79.7003	89.2169
59.35	70.2493	77.0156	77.584	77.3131	77.852	78.008	78.5676	88.7934
59.45	69.8134	76.4512	76.1316	77.7008	77.8095	77.6291	78.4498	88.0567
59.55	70.9555	77.0799	76.1413	77.3694	77.3375	78.1375	77.6057	89.3023
59.65	69.9317	75.91	75.2888	77.0033	77.9992	78.4119	79.459	88.3698
59.75	70.1323	76.53	76.6864	78.088	76.6723	77.966	78.2841	89.3559
59.85	70.7714	76.8505	75.6469	76.7232	77.2903	78.2123	79.1713	88.6117
59.95	70.3627	76.6348	76.8575	77.0696	76.0922	77.7839	78.9471	90.2884
60.05	70.0783	76.7936	77.0478	77.6597	78.0381	78.7745	79.1687	89.3191
60.15	70.327	76.1264	76.8678	77.6391	77.6452	78.3915	78.2369	89.5693
60.25	69.899	76.3325	75.9013	77.4462	76.9066	78.7062	79.8685	89.8372
60.35	70.648	76.0974	77.4083	77.3244	76.8611	77.7986	78.2292	88.924
60.45	70.873	75.7998	76.9366	78.2398	77.6761	78.177	78.7561	90.0933
60.55	70.8098	75.8166	77.0785	77.8575	77.6168	77.7985	79.9616	90.0188
60.65	70.6518	75.5841	75.8814	78.1855	77.636	78.1151	80.0657	89.9745
60.75	70.4636	76.6132	76.1846	77.324	78.0406	78.1082	79.5519	90.5219
60.85	70.317	76.88	75.7468	77.354	77.0516	78.5716	79.143	89.638
60.95	70.955	77.0478	76.9172	76.7745	77.6816	78.6304	79.597	90.0155
61.05	70.8376	77.4016	76.0515	77.2406	76.9929	79.346	79.1453	89.7033
61.15	69.9947	75.5859	76.832	77.7745	77.9107	79.1625	78.6571	90.6341
61.25	69.8944	76.8507	75.588	77.7815	77.7109	78.4488	80.37	90.4976
61.35	70.4807	75.372	76.2625	77.1457	77.964	79.9274	79.4963	90.7245
61.45	70.437	77.3849	77.7104	77.9948	77.3644	79.159	79.8079	89.0797
61.55	70.6173	76.2641	76.5279	76.6657	78.2973	79.7628	79.8363	91.1732
61.65	69.4304	76.9454	76.8094	76.4784	78.2418	78.8055	78.8459	89.8757
61.75	70.7314	77.7596	77.0126	77.5061	76.7531	78.8921	79.5309	91.1254
61.85	70.8025	76.554	77.4628	77.3178	78.5341	78.4497	80.2107	90.8517
61.95	71.0272	76.9876	77.663	77.5562	77.6393	78.6389	79.508	90.7128
62.05	70.6032	77.1509	76.875	78.2754	77.0255	78.2932	79.5707	91.446
62.15	71.3895	77.3033	76.9525	77.1025	77.6654	79.8949	80.3307	91.6955
62.25	71.8942	76.819	77.5766	77.9011	76.7798	79.6431	79.3904	90.8668
62.35	71.4946	75.6379	77.2425	78.359	77.547	80.2747	79.7221	90.6709
62.45	70.9552	76.097	77.0795	77.5361	78.0622	79.6568	79.3516	92.4271
62.55	71.0586	76.481	77.1962	78.8734	78.0818	78.8145	79.0225	92.895
62.65	70.4925	76.8445	76.4863	78.5203	77.5992	78.9737	80.1231	91.2803
62.75	70.4543	76.4153	77.1196	77.2603	77.8127	79.6576	80.1034	91.5138
62.85	70.3628	77.2778	77.0852	77.4697	78.5374	79.049	80.4488	90.5897
62.95	70.6529	77.5759	76.17	77.5184	78.4565	79.9997	79.9054	92.2371
63.05	70.0129	77.1157	77.4139	78.1642	78.7204	79.9132	78.8208	91.7616
63.15	70.9129	77.7984	78.3045	77.4422	78.3361	79.7668	79.56	92.5049
63.25	71.6245	78.0144	77.9922	77.9621	78.228	79.2338	79.1718	93.7789
63.35	70.4175	77.1994	76.7477	78.6095	77.7247	80.5516	80.9327	92.7117
63.45	70.7271	77.5051	77.5592	77.6064	77.6873	79.5211	80.4051	92.0688
63.55	71.3924	77.0475	77.9419	77.1681	78.5653	79.4217	80.1124	92.9151
63.65	70.6521	76.5547	77.2509	78.4603	78.664	79.4666	79.7598	92.6548
63.75	69.5337	77.3889	77.4937	78.3773	78.2138	80.0357	79.8936	92.6874
63.85	70.7892	77.3446	77.0049	76.6784	77.5454	79.5104	79.87	93.2558
63.95	70.2618	75.7376	77.1595	78.0742	78.4351	80.2682	79.3578	92.628
64.05	69.527	76.1182	76.966	78.1989	79.2591	79.6604	80.1951	93.2122
64.15	69.789	77.2182	76.8979	77.991	78.3996	79.9218	79.8101	93.0264
64.25	71.2961	78.0872	77.041	78.4323	78.194	80.0714	80.4386	93.645
64.35	70.8045	78.138	78.2373	77.6658	78.18	79.4022	80.1351	93.2332
64.45	71.0834	77.7031	77.9402	79.1323	77.828	79.7913	80.0879	92.8155
64.55	70.9716	77.5535	76.6356	78.466	78.3069	79.3489	80.3302	93.8534
64.65	70.3312	78.3438	77.2609	78.0186	78.5509	79.9418	80.398	94.2577
64.75	70.429	77.5215	78.1023	78.1384	78.5206	78.8305	80.9061	94.1782
64.85	70.8276	76.7273	77.4351	79.024	78.4134	79.3105	80.1665	94.4536
64.95	70.9881	76.7833	76.9973	78.6599	78.6316	80.2924	80.6671	93.3068
65.05	70.4553	77.1806	77.6827	79.589	78.9588	79.7235	79.9782	95.0948
65.15	71.3858	77.5652	77.6941	78.8793	78.7661	80.0004	80.4126	94.2176
65.25	71.4274	77.258	77.7417	79.1658	78.774	81.4134	80.5974	95.5443
65.35	71.0237	78.0303	77.2528	79.4835	78.9696	80.6609	80.4911	94.1573
65.45	69.7565	77.6475	77.3681	78.846	79.6156	80.4304	80.705	95.0052
65.55	69.1838	79.1112	77.7453	79.6887	78.4879	80.1951	80.6016	94.5331
65.65	70.9737	76.8706	77.6922	77.7911	78.0196	81.4624	81.4924	95.1676
65.75	70.8672	77.2133	78.0683	79.4383	79.051	80.3437	80.5978	94.693
65.85	70.5935	76.9132	76.9499	78.7828	78.2057	80.4013	80.7666	95.9176
65.95	70.6925	77.6143	77.5911	79.2186	78.5256	80.2345	81.543	95.0847
66.05	70.7382	77.6265	77.7232	78.7151	78.7637	80.053	80.7757	95.7201
66.15	71.4589	77.5172	77.784	79.2632	78.9554	79.5013	81.1245	95.2605
66.25	72.1163	77.5304	78.7783	78.4667	79.22	80.9884	80.6396	95.5217
66.35	70.9145	78.2086	78.9648	79.565	80.5877	81.4279	80.4583	96.8141
66.45	70.893	77.246	78.297	78.9043	79.5798	79.6632	80.2174	95.6531
66.55	70.1919	77.3917	78.4626	78.8175	79.671	80.4113	81.6733	96.5504
66.65	71.7532	78.1044	77.5609	79.9969	78.1899	80.7781	82.0579	96.4366
66.75	69.7016	77.3368	78.0812	78.5775	79.1562	81.1144	80.5696	96.5998
66.85	70.7645	77.7765	78.5181	79.4351	79.6695	80.0092	81.7248	97.0996
66.95	71.3405	78.4001	78.0917	80.6416	79.3523	81.3465	81.4625	97.0025
67.05	70.2769	77.6837	78.018	78.4354	79.0755	81.6808	80.6003	97.0134
67.15	71.4158	79.2294	78.2499	80.0427	78.9753	80.8685	81.1521	97.914
67.25	71.5656	78.5911	78.0671	79.0765	78.2662	81.3737	80.1887	96.1796
67.35	70.2282	78.5482	77.8647	79.427	79.2395	80.6109	81.59	98.3125
67.45	70.6072	78.1813	78.5128	79.5243	78.674	80.4743	81.1063	96.5597
67.55	71.2078	78.4173	78.3288	79.4305	80.4712	81.4508	80.173	96.3085
67.65	70.9191	78.3722	78.5752	80.2361	79.072	80.7513	81.6209	98.0806
67.75	69.9283	78.3143	77.854	78.4139	80.0437	80.9385	80.3843	98.0153
67.85	70.4566	77.843	77.424	78.2139	78.803	81.7587	81.2543	97.1824
67.95	71.5546	78.0334	78.2954	79.2841	79.916	81.1889	82.0787	97.4394
68.05	70.3242	78.9054	78.7301	79.9184	79.0376	80.8187	81.3063	98.6866
68.15	70.713	78.7594	78.4933	79.9903	79.2486	81.4197	81.6152	98.5736
68.25	71.3616	78.1109	78.4325	79.1935	79.4353	80.9674	82.1404	98.8566
68.35	70.6366	78.2414	77.4556	80.3229	79.4732	81.2693	82.0333	98.4565
68.45	70.4881	78.6973	78.2828	79.9022	79.3128	80.0943	81.0332	97.6345
68.55	71.1627	78.9336	77.9955	80.5574	78.5827	80.9066	81.5487	98.2196
68.65	71.0371	78.2922	79.5226	80.0018	80.029	81.6384	81.8116	99.0039
68.75	71.1199	78.1608	78.4333	78.5896	79.4279	79.9924	81.581	98.4447
68.85	71.7866	78.4881	78.7695	79.5997	79.5099	82.0899	81.0252	98.2899
68.95	71.5896	78.7945	78.8196	80.0798	79.4591	82.0854	81.9469	98.6992
69.05	71.2915	77.9814	78.6544	79.9262	79.8291	80.7303	81.1306	97.8605
69.15	70.8621	78.8749	78.5072	79.9489	80.8108	82.1554	82.5736	99.4793
69.25	70.8891	78.7188	78.3827	79.7846	79.9231	81.6804	81.6711	99.8058
69.35	71.1933	78.9454	80.6298	79.6211	79.8927	81.9441	81.831	98.5318
69.45	70.6483	79.7185	78.8923	79.9254	79.5203	82.0046	81.9696	98.1978
69.55	71.7863	79.1282	79.5123	80.0318	79.2077	81.6472	81.5331	98.7888
69.65	71.2628	78.8009	78.1944	79.1461	79.0257	81.1546	81.4409	99.44
69.75	71.8932	77.8632	78.9411	80.9544	80.2435	81.4084	81.7328	98.397
69.85	71.9575	78.2643	78.6037	80.1457	79.1626	81.5946	82.3608	98.7854
69.95	71.7391	79.2631	78.7621	80.583	79.5436	81.5186	82.1526	97.822
70.05	71.4648	78.8174	79.7146	79.3378	80.0853	81.2532	82.4126	98.361
70.15	71.5751	78.4235	79.4329	79.4193	79.7188	82.225	82.2254	99.2676
70.25	70.8942	78.3379	79.5285	79.1608	80.4809	81.4677	82.2903	99.8996
70.35	70.9469	78.9353	78.8098	79.1469	81.5018	81.4515	82.7074	99.6643
70.45	72.1674	79.3735	79.3344	79.7674	80.4982	82.2741	81.5692	99.4852
70.55	71.7164	78.7397	79.1485	80.3072	79.7597	82.7409	80.6607	98.8993
70.65	71.5626	78.9541	79.0434	79.5347	80.5933	82.9621	81.6505	99.9682
70.75	70.9892	79.3057	80.0309	79.5095	80.6273	81.4843	83.2112	99.9473
70.85	71.6722	79.5445	78.1069	78.7605	80.2421	81.8798	82.7557	98.5736
70.95	71.1448	78.9004	78.5272	80.7475	79.6048	82.226	82.1111	100.06
71.05	70.5649	78.7475	79.0519	79.885	80.1286	82.9388	83.2956	98.4774
71.15	70.6956	78.9868	79.7617	81.0255	80.2925	81.9384	82.1006	100.501
71.25	71.6949	77.903	78.9133	80.1906	81.0469	82.051	81.8734	100.305
71.35	71.3405	78.8764	78.9829	80.1439	79.9193	83.1785	83.2795	100.031
71.45	72.067	79.2603	79.8343	79.6837	81.0072	82.083	82.8539	100.46
71.55	70.6721	79.3113	79.9789	80.1869	80.4982	81.4368	81.4607	100.625
71.65	71.523	79.9997	79.396	80.3854	80.6511	82.3617	83.1477	100.983
71.75	70.1706	79.1613	80.0425	79.6601	81.6238	82.7425	82.864	101.384
71.85	71.944	79.3081	79.4776	80.4821	81.1879	82.8799	82.9143	99.9389
71.95	71.5102	78.9431	80.2006	80.1301	81.3407	82.3403	83.445	100.472
72.05	71.3899	79.0592	80.7142	80.2752	81.5372	83.2905	82.3983	100.733
72.15	72.1627	80.0854	79.9281	79.7082	80.8148	82.2045	83.6373	101.513
72.25	71.1562	79.5182	79.464	79.2381	81.2927	82.3855	82.8336	99.6442
72.35	71.0623	79.7875	79.9691	80.8093	81.3099	81.7382	84.1484	100.689
72.45	72.3254	78.8989	79.8101	80.0297	80.7119	82.7207	82.5347	99.4969
72.55	71.225	79.2604	80.1972	79.8352	80.5805	84.1053	83.5951	100.095
72.65	71.0344	79.0661	80.4002	80.7194	81.2045	82.4441	83.9373	100.727
72.75	72.1831	79.3581	79.1726	81.1425	81.1066	82.7335	83.2653	100.297
72.85	72.2294	79.272	79.6855	79.6797	81.5952	81.7626	83.0535	100.555
72.95	71.9521	79.8107	79.6221	80.724	82.1994	83.1122	83.004	100.757
73.05	71.1873	79.4949	80.4147	80.7483	81.2046	81.9012	84.1895	101.287
73.15	71.1998	79.8124	80.1538	79.9207	81.9694	82.9807	83.4126	101.075
73.25	70.7038	79.5878	79.941	80.5951	81.1958	82.8213	83.23	100.684
73.35	71.9573	80.1943	80.0046	81.3964	81.3758	83.2856	82.8705	99.8477
73.45	71.5961	80.1449	79.994	80.4009	81.7148	82.7207	82.9758	101.598
73.55	71.8606	79.4119	80.9735	81.3163	82.6408	83.7932	83.739	100.587
73.65	71.3178	78.8453	80.6708	81.4459	81.4351	83.3208	84.1225	100.356
73.75	73.0688	80.1187	79.8974	81.275	81.7481	83.3489	84.8051	99.3379
73.85	71.9423	79.4052	80.78	81.3149	81.7489	83.9624	83.8955	99.5455
73.95	71.2359	81.0292	81.0748	81.2496	82.2454	83.1326	83.3498	101.223
74.05	71.495	79.0088	80.8958	80.3881	81.6858	83.1098	83.4347	101.104
74.15	72.0645	79.7629	80.7332	80.7168	81.8368	83.1587	83.4582	100.636
74.25	72.1615	80.0722	80.6117	81.4743	82.0639	84.073	84.228	100.222
74.35	71.578	79.7166	81.1483	80.4349	81.1387	83.2063	82.8044	100.403
74.45	72.867	80.4236	80.8875	81.5483	81.9522	83.9538	83.7516	101.505
74.55	71.6603	80.2062	81.1325	81.2806	82.5391	83.8907	83.6329	100.845
74.65	72.0921	80.188	80.6448	81.4939	81.9085	84.0564	84.9793	100.895
74.75	71.6815	80.2049	81.3457	80.7162	82.8587	83.8557	84.5027	99.9339
74.85	71.6223	80.6348	80.7022	81.4742	81.4279	84.2152	83.332	100.383
74.95	71.8604	80.4269	80.7016	81.46	82.3949	83.736	83.7732	100.502
75.05	72.2231	80.3114	80.6865	81.0507	80.5492	83.7614	84.2749	99.9381
75.15	72.949	81.3743	79.7232	82.4164	81.1905	84.3106	83.97	100.444
75.25	70.9831	80.2145	80.9174	81.9381	82.4981	85.2848	84.2615	99.2877
75.35	71.2785	79.9811	80.2035	82.7844	82.5123	84.1308	84.0864	99.8502
75.45	72.462	80.1786	80.582	80.6344	82.4465	84.5575	84.754	100.573
75.55	71.7523	80.262	81.5301	81.5978	82.4641	84.0767	84.5061	102.211
75.65	71.6292	79.2444	81.2388	81.5825	82.2006	83.8389	84.1861	100.139
75.75	71.9137	80.3397	80.8268	81.6754	82.9396	84.3573	84.4097	99.3211
75.85	71.5658	81.0632	81.5487	82.9067	81.8625	84.5983	84.4257	100.446
75.95	71.8452	80.6908	81.2416	82.0436	81.9911	84.566	84.7523	100.062
76.05	73.0069	80.0957	81.1895	82.1714	82.1353	84.3011	85.3855	100.089
76.15	71.3713	80.3081	81.692	81.8137	82.5504	84.2025	84.6627	100.348
76.25	72.4232	80.7288	80.8313	81.5772	82.5781	84.9511	84.9399	101.231
76.35	72.3783	80.7545	80.4867	81.061	82.3351	84.8917	85.13	100.705
76.45	71.477	80.2088	81.7543	81.9325	82.9358	84.3148	84.7456	101.153
76.55	72.0109	81.2982	81.6081	81.9085	82.5699	83.887	84.4458	100.852
76.65	71.8694	80.3318	81.1182	81.8285	83.2101	84.7298	84.9751	100.778
76.75	71.7226	79.9273	81.4953	82.0789	82.8139	84.2828	84.8972	100.315
76.85	72.2848	80.9374	81.7507	82.2537	83.2206	84.756	85.0362	101.559
76.95	72.5665	81.428	81.5635	81.5791	83.2501	85.2636	85.4667	100.93
77.05	71.5367	80.683	81.4397	81.1692	82.5124	84.709	86.0957	100.024
77.15	72.1862	81.8017	80.4594	81.9697	83.3944	84.476	86.0212	102.077
77.25	72.3224	80.8537	81.7071	81.9986	82.2122	85.7128	85.8017	99.7213
77.35	72.0562	81.2265	82.4405	81.2776	83.4918	84.8902	85.3252	101.248
77.45	71.4862	81.3007	81.0856	82.2902	83.3296	85.1957	85.7331	101.237
77.55	71.8699	80.7024	80.9043	82.5368	84.1357	84.1136	85.398	101.865
77.65	72.9672	80.9124	81.3274	81.3992	83.0425	85.0632	86.4266	100.017
77.75	73.28	81.1984	82.5737	81.7987	83.349	85.0768	85.8889	100.994
77.85	72.1205	81.7983	81.9512	81.3449	83.0875	84.7889	85.0103	101.719
77.95	72.4375	81.4151	81.9405	81.5345	82.8933	85.9226	85.032	100.68
78.05	71.4527	81.2504	82.0316	81.641	83.5805	84.8269	86.3202	100.279
78.15	71.16	80.62	81.9431	81.9226	83.7304	85.6831	85.192	100.318
78.25	72.1741	81.7348	81.7558	82.7828	84.0866	85.3935	85.6644	100.61
78.35	72.8955	81.5542	81.6577	81.7951	83.4716	85.5455	86.5798	100.537
78.45	71.806	81.1559	81.6897	81.6395	83.1214	85.2398	86.4936	100.835
78.55	71.5372	81.2873	82.0108	81.5938	83.6669	85.3952	86.8713	100.434
78.65	73.1296	81.4773	81.7172	82.3429	83.5038	86.0168	86.5773	100.106
78.75	70.591	80.1153	82.1521	81.4243	83.4966	86.1671	87.2532	101.247
78.85	72.1133	80.4275	81.9266	82.2037	84.5545	85.6568	87.0707	100.486
78.95	71.4247	81.1158	81.8284	82.2966	84.2707	84.5978	86.1795	100.883
79.05	72.6278	81.6237	82.4591	83.2883	82.778	85.6296	87.0212	99.2173
79.15	72.3138	81.7622	82.627	81.7935	83.9708	85.7137	87.9367	100.228
79.25	72.2468	82.2246	83.3805	84.0286	84.0873	84.9757	86.6904	100.483
79.35	71.9741	80.9446	82.8231	82.3611	84.2162	86.044	87.909	100.229
79.45	72.3313	81.7098	83.0169	82.5017	84.0648	86.2291	86.7005	100.274
79.55	73.432	81.5303	82.2845	81.8189	84.1371	86.3361	85.9894	100.207
79.65	71.0413	81.3369	83.2259	82.6117	83.0371	87.1751	87.4903	100.383
79.75	72.6222	82.5994	82.9976	82.6451	83.9885	86.8236	87.5204	99.9699
79.85	71.9458	81.2101	81.7332	84.1991	84.588	86.1663	87.7415	100.925
79.95	72.2041	81.8008	82.6555	82.5282	84.763	86.5043	88.1888	100.1
80.05	71.7244	82.5056	83.2949	83.0776	84.3859	86.2198	86.9793	101.051
80.15	71.7107	80.9222	83.7312	83.0894	84.7706	86.7616	87.5355	100.642
80.25	71.6941	81.8509	82.8779	83.2154	84.487	86.8966	87.0388	100.134
80.35	72.3178	80.6394	82.7554	83.1675	83.0842	85.8207	87.5288	100.313
80.45	71.9756	81.797	83.0217	83.7353	84.7246	86.044	87.6846	100.328
80.55	72.4857	82.113	83.7075	83.0723	83.4391	86.0916	89.0448	100.994
80.65	71.9845	82.8527	83.1151	83.2369	84.7004	86.7955	88.1603	101.119
80.75	71.6091	82.6071	82.8427	82.9212	85.4472	86.855	88.1821	100.347
80.85	71.9972	82.0659	83.3426	83.4888	83.995	87.4647	88.0397	100.846
80.95	71.9795	81.9721	83.249	83.4516	84.5676	87.2354	88.3019	99.779
81.05	72.3498	81.981	83.285	83.239	85.0883	86.4032	88.6486	101.566
81.15	73.6111	81.986	82.6714	83.3917	84.4276	87.4027	88.5246	100.68
81.25	73.0019	83.1606	82.7639	84.5877	84.7728	87.2057	88.8504	100.988
81.35	71.5309	82.1118	82.9091	83.9256	85.4114	87.3127	88.9057	100.197
81.45	71.9367	83.0113	82.63	84.3244	84.6864	87.384	88.8739	101.107
81.55	73.2052	82.1573	83.3715	84.5212	85.3535	86.8456	87.9559	100.93
81.65	73.6344	81.9098	84.322	83.9086	84.8512	87.2711	89.5959	100.271
81.75	72.6715	82.8152	82.2633	83.4831	85.4711	86.8168	88.4526	99.9481
81.85	72.7451	81.891	83.9618	84.01	85.414	87.4613	89.7902	99.8108
81.95	73.2451	82.2283	83.4423	84.3794	85.1015	88.2731	88.4802	101.01
82.05	72.5734	81.9453	82.9966	83.9333	85.189	87.1131	89.2399	101.243
82.15	73.0245	82.5795	83.357	84.2571	85.4481	88.0642	88.7768	100.984
82.25	72.9736	81.6399	83.0597	83.5252	86.1931	86.2988	88.5657	101.241
82.35	71.8418	82.1498	82.9737	83.9027	86.5733	87.9317	89.688	100.032
82.45	72.7896	82.1329	83.147	83.7296	84.4154	87.9997	89.1428	100.102
82.55	72.8419	83.842	83.9705	84.8451	85.4617	88.4769	89.0548	98.9051
82.65	73.6172	82.8076	83.5252	82.858	85.9621	87.8366	88.6905	100.582
82.75	73.2038	83.1373	83.7089	83.8404	85.6493	87.6524	88.7508	101.134
82.85	72.4807	82.8568	84.1679	83.8016	86.5605	87.1675	90.1277	99.7614
82.95	72.7516	82.91	83.6801	84.6399	86.5605	88.4166	90.2048	101.077
83.05	72.8987	82.7737	84.1662	84.6994	86.3431	87.1327	89.3622	101.713
83.15	74.0482	82.4714	84.5023	84.563	86.1871	88.651	90.0791	100.588
83.25	72.9448	83.6286	83.7464	83.9103	85.9041	88.1789	90.0004	100.896
83.35	73.0296	83.1858	84.3852	84.0983	87.8196	88.4379	89.415	100.116
83.45	72.716	83.7421	83.9497	85.3636	85.4012	88.9754	89.9016	100.259
83.55	72.4813	83.9138	84.1924	85.3054	85.9587	88.0133	90.2768	100.035
83.65	72.9012	83.5853	84.2409	84.0197	85.3782	88.6587	90.42	100.103
83.75	73.3099	83.9646	83.5064	85.1365	86.2417	87.75	89.7207	99.6769
83.85	73.412	83.2998	85.2322	83.7042	86.7668	89.6853	89.7843	102.155
83.95	72.1891	84.6512	83.1124	85.1286	86.7378	88.4013	90.8313	100.164
84.05	73.3173	82.4921	85.0232	85.9102	86.7915	89.3609	90.1738	100.963
84.15	72.9365	83.0884	84.1591	84.4022	86.3679	88.5101	89.7692	100.026
84.25	72.2909	83.757	84.1887	84.2502	87.7275	88.9262	91.2693	102.059
84.35	73.1306	83.7573	83.9337	84.534	86.396	89.0841	90.6018	101.366
84.45	72.8022	83.0952	84.9338	84.5603	88.2142	88.4455	91.5725	100.764
84.55	72.9806	83.8433	85.0063	85.1963	87.5579	88.482	92.1797	99.6468
84.65	72.4292	83.6726	84.8158	84.6975	87.0762	88.7427	91.0549	100.782
84.75	71.9005	83.4589	84.1461	85.0834	86.6168	89.2157	91.9854	100.34
84.85	72.7962	83.4072	85.4598	85.2679	87.424	90.1201	92.1303	100.229
84.95	73.6042	83.9588	84.4551	86.3531	88.0344	89.1699	91.9	100.652
85.05	73.0054	82.7546	85.2693	85.0743	86.7847	89.1758	91.446	100.781
85.15	73.0183	84.3704	84.7939	86.2192	87.3132	90.5855	91.9561	100.519
85.25	73.515	83.6168	84.7442	86.0656	87.3175	90.3859	91.3556	100.254
85.35	73.421	84.2341	84.5605	85.0172	88.0148	88.7656	92.0432	99.6978
85.45	72.5199	83.4289	85.0156	86.5454	86.4795	90.0428	91.807	100.674
85.55	73.3684	84.2148	85.8904	86.1729	87.6371	89.6352	92.2049	100.045
85.65	72.5954	83.6031	84.906	86.4673	87.4862	90.1303	92.0633	100.393
85.75	73.6415	84.2995	85.319	86.2939	88.6532	89.7983	93.2878	99.4902
85.85	73.5897	83.8673	85.4429	85.0641	87.3805	91.1332	92.694	100.743
85.95	73.4121	83.9331	85.2946	85.488	87.0652	90.2781	93.3305	99.589
86.05	72.8099	83.7641	85.812	86.7385	88.533	89.8076	92.7593	101.569
86.15	72.613	83.5133	84.8032	87.0501	88.9831	90.1439	92.9126	99.2282
86.25	72.9452	84.477	85.9081	85.6969	88.406	91.3311	92.6287	100.393
86.35	73.2447	84.5195	84.3498	86.7411	88.8288	91.6019	92.6061	100.74
86.45	73.1387	83.9729	85.2802	86.2742	87.9483	90.9379	93.2836	99.6016
86.55	74.412	85.3353	85.1117	87.7059	87.0762	90.4139	94.313	100.863
86.65	74.316	84.0671	85.6646	85.1604	87.6201	91.7735	94.5107	100.09
86.75	74.553	85.0752	86.8302	86.5076	87.8375	91.5977	94.5174	100.43
86.85	73.992	84.7411	85.9419	85.6216	88.0429	91.1723	93.024	100.552
86.95	73.7571	85.6098	85.4876	85.8974	88.4785	91.9603	94.5232	100.82
87.05	74.2269	84.6309	86.0817	87.2819	88.2816	90.4394	94.3524	100.817
87.15	72.5352	84.9469	85.6334	86.5557	88.1452	91.0661	94.3951	100.815
87.25	74.2871	83.734	86.1163	87.1334	88.2867	92.2983	94.5316	98.9277
87.35	72.8456	85.8647	85.582	87.3136	87.8127	92.9989	94.3716	100.886
87.45	73.9813	84.7607	86.4897	86.7102	89.5534	92.3874	94.7468	99.707
87.55	73.3936	84.8276	86.2385	86.0218	88.0557	92.2482	94.2426	100.153
87.65	73.5752	85.2894	86.6633	87.1969	87.8775	92.8995	95.0216	100.367
87.75	73.7999	85.0242	85.9545	87.5171	89.7947	92.9496	94.7938	101.721
87.85	73.6572	84.3233	86.3203	88.0527	88.6976	92.2558	94.6623	100.133
87.95	73.1635	85.3675	86.5714	87.1892	88.4725	92.3832	95.5484	99.9506
88.05	73.499	84.7146	87.7589	86.6141	89.6386	93.6043	95.4353	100.825
88.15	74.4463	84.5581	86.6565	86.9145	89.1315	92.8579	94.7669	99.409
88.25	74.6069	85.1143	86.6717	87.6261	89.2542	92.5378	95.9546	100.373
88.35	73.7499	84.6766	88.0362	87.3308	89.4673	94.4272	96.4789	100.367
88.45	73.7007	84.6194	87.2212	87.6123	89.336	93.2273	95.2435	100.332
88.55	74.707	85.3999	87.3822	87.3969	89.4486	92.7602	94.9085	100.278
88.65	75.131	86.8989	86.8437	88.1745	89.3352	93.6748	95.406	100.66
88.75	74.2797	84.8554	86.9701	88.1454	89.5423	94.6955	97.0032	99.5162
88.85	73.0696	85.3302	87.641	87.584	89.8705	94.7168	94.9144	99.4367
88.95	74.8888	85.7602	88.4813	88.6166	90.4587	93.9016	96.4546	99.7606
89.05	74.2265	84.8036	87.4092	87.16	89.2678	94.3194	96.592	100.185
89.15	73.7729	85.603	87.3468	87.8655	91.5225	94.6352	98.2294	100.33
89.25	73.9518	85.5188	87.2583	87.5917	91.4475	93.5551	96.1338	101.546
89.35	74.3988	86.3823	87.094	88.6149	90.1101	95.3375	97.0543	99.6108
89.45	74.8311	86.4077	88.4635	88.0698	91.2131	94.6276	96.891	99.4266
89.55	73.3418	86.644	87.271	87.8424	90.3683	93.927	96.468	99.4007
89.65	73.8712	86.5692	87.5744	89.0415	91.0801	94.9444	96.8952	100.965
89.75	73.9773	86.8514	88.0396	88.2329	90.7775	94.0085	96.7402	100
89.85	74.3866	85.3939	87.3839	88.0673	90.9923	95.5643	97.5694	100.289
89.95	72.7181	85.5987	88.6464	89.1599	91.0494	94.9741	96.9605	100.462
90.05	73.3851	86.0296	88.4711	88.3308	91.2438	94.4196	97.2453	100.053
90.15	74.0086	85.7899	87.8491	88.5316	92.5923	95.1804	97.1213	99.4124
90.25	73.7785	85.9429	86.9827	89.8895	90.8721	95.0828	97.0828	100.932
90.35	73.9866	87.057	88.4062	89.3651	93.1856	96.6835	96.5911	100.714
90.45	73.8479	86.8947	89.5609	88.9436	91.0315	96.0288	96.8633	100.853
90.55	74.1418	87.1471	88.4964	88.6612	92.8191	95.4386	97.8165	100.183
90.65	74.3815	87.165	88.8799	89.7462	93.0313	96.5867	96.9588	98.5636
90.75	74.4871	86.6211	87.7421	88.9745	91.8371	96.9442	97.3776	100.481
90.85	74.3003	84.8543	87.3957	88.396	92.1602	96.9595	97.2168	100.528
90.95	74.1124	87.1429	88.4534	90.099	92.5054	96.2079	97.9664	100.414
91.05	74.3315	87.0715	89.4235	89.741	92.3954	96.6368	98.6867	101.123
91.15	74.2302	88.0505	88.9187	90.0724	91.8541	96.6648	98.0979	100.676
91.25	74.5855	88.0777	89.3384	90.0895	92.7074	96.1757	97.9765	100.921
91.35	74.1496	86.933	88.81	89.0286	93.3271	96.9102	98.4204	100.638
91.45	73.6286	87.3732	88.9237	90.117	92.5386	96.5094	98.0167	101.014
91.55	74.6457	87.2287	88.8546	89.4089	93.1123	97.3849	97.8927	99.918
91.65	73.6609	86.5607	88.5091	89.5359	93.9665	96.692	99.077	101.115
91.75	74.0792	87.7785	89.8045	90.6535	92.4543	97.6278	98.2277	100.371
91.85	73.9801	87.8975	89.8104	90.6998	92.4611	96.8661	98.9773	100.485
91.95	74.5405	87.9188	88.9279	89.8878	94.4549	96.754	99.7982	101.379
92.05	74.6982	88.5527	89.0864	89.9076	93.7312	98.7733	98.7948	100.774
92.15	75.2565	87.9757	89.4454	90.7187	93.4201	97.6677	98.1733	99.7388
92.25	75.1925	88.3309	89.9056	89.8775	92.9274	97.925	97.9044	100.157
92.35	74.6037	88.8289	90.4104	91.1659	93.2121	99.1733	98.4983	99.7372
92.45	74.7377	89.2929	89.0004	91.3659	93.8676	97.8554	99.139	100.478
92.55	74.354	88.4524	90.5773	91.2122	94.1873	98.5381	98.7705	101.583
92.65	74.8381	89.1706	89.7202	91.1007	94.3407	97.9131	97.9622	100.799
92.75	74.1419	88.3199	89.6022	90.5067	93.565	98.1042	98.6339	101.122
92.85	73.7746	88.2884	90.8394	90.9865	93.7082	97.7144	98.938	99.656
92.95	74.6816	88.4839	90.1787	90.2827	95.2707	99.1257	99.3643	100.009
93.05	74.5525	88.3913	90.2478	91.5753	94.3492	99.2642	98.9589	100.402
93.15	73.371	89.4884	89.9368	90.9376	94.9996	99.4731	99.4028	100.428
93.25	74.635	89.0507	89.8483	91.5341	94.1975	99.2828	97.9656	100.183
93.35	74.4228	88.2468	90.767	91.9195	94.5811	98.8065	99.7094	99.8158
93.45	74.8885	89.0031	91.4075	92.5307	95.7395	99.2896	98.7169	100.852
93.55	74.2188	88.925	90.7619	91.7384	95.0806	100.489	99.804	100.723
93.65	74.8667	89.0218	90.9844	92.3315	95.0107	99.0247	100.681	100.066
93.75	75.208	89.2505	91.2617	91.638	96.4573	99.6004	99.5251	100.265
93.85	74.3958	88.6828	90.1112	92.6457	94.847	98.4311	99.9891	100.349
93.95	75.6837	89.9507	90.6911	92.7659	95.0883	101.024	99.6926	99.1102
94.05	75.0628	89.2827	91.41	91.5187	95.2025	99.006	99.3006	99.1788
94.15	73.7935	89.785	91.8829	92.947	95.7489	99.2098	100.43	100.621
94.25	74.6386	89.8623	91.4951	93.0268	95.662	99.4773	99.4841	99.3898
94.35	75.011	89.9609	91.523	92.9633	94.6714	99.1207	99.9489	99.9941
94.45	74.5139	89.7221	91.5297	91.947	95.5742	100.916	99.6641	99.2575
94.55	74.9467	90.6722	92.4223	92.3985	96.3269	100.467	99.9941	100.243
94.65	75.2714	90.4088	91.6991	93.2285	95.8137	99.2446	99.9238	99.5262
94.75	75.0738	90.8524	92.3616	92.9907	95.5716	99.4119	99.8635	99.9397
94.85	75.4329	90.996	92.981	93.6585	96.3567	99.5079	100.014	99.5681
94.95	73.9525	89.6686	91.9216	93.1942	95.3073	99.766	100.503	99.6359
95.05	74.3923	90.3595	92.4383	93.1075	95.887	99.7873	98.9179	99.9347
95.15	74.8608	90.0544	92.3809	93.9839	96.436	99.9622	98.8844	100.239
95.25	75.141	90.3731	93.2651	93.5881	96.8758	100.658	98.6256	100.19
95.35	73.7436	91.4949	92.064	93.7426	98.0326	99.0238	99.6474	99.4308
95.45	75.1664	90.7241	93.1235	94.3916	98.1229	99.3864	100.034	99.9155
95.55	75.6537	91.3495	93.0594	93.4817	96.0865	100.628	99.5234	98.7787
95.65	74.7365	91.5051	93.4151	93.2096	96.8639	99.3873	99.4857	99.7196
95.75	74.4628	91.1065	92.9305	92.401	97.0097	99.8009	100.833	99.204
95.85	74.5386	90.5711	93.9031	93.0594	97.7214	99.6862	100.25	99.5957
95.95	74.1912	91.0139	93.0291	93.9924	97.3967	99.7006	99.8945	99.2759
96.05	75.1332	91.607	94.1863	94.4036	96.9508	99.9274	100.266	99.8309
96.15	75.8741	91.3563	93.9216	95.4508	99.4638	100.004	99.6172	100.249
96.25	74.3775	90.4096	93.3881	95.5151	97.256	100.659	99.6524	98.1367
96.35	74.537	91.8008	95.5322	94.6516	97.522	100.591	99.4045	99.9222
96.45	74.6373	91.4813	93.7084	95.183	96.9048	100.124	101.224	99.5053
96.55	74.4943	91.6674	93.7943	95.1066	97.4299	100.157	99.8593	99.5965
96.65	75.0004	92.3812	93.796	95.3624	96.9773	100.803	99.9581	100.737
96.75	74.3436	92.2606	94.6979	94.601	97.7487	100.775	99.4782	100.013
96.85	75.5259	92.581	94.6119	95.5701	97.0224	100.635	99.3501	100.496
96.95	74.2622	92.4849	94.5672	95.8559	99.1612	99.468	101.062	99.5246
97.05	74.9566	93.9398	94.493	96.0216	98.3548	99.1419	100.9	100.239
97.15	74.6707	92.9668	94.6498	95.4868	98.9472	101.071	100.275	99.2927
97.25	74.4891	92.1662	95.1201	95.5074	97.5893	100.583	100.981	100.595
97.35	74.6932	91.6988	94.3717	95.6276	99.0649	100.193	100.976	100.006
97.45	74.7708	92.7535	95.1336	96.6155	97.412	101.121	100.649	99.8644
97.55	74.5681	92.6991	95.1757	96.8327	98.1119	99.9766	100.158	99.317
97.65	75.669	94.8636	95.748	95.5958	98.1059	99.7652	101.13	99.9054
97.75	74.7878	92.0192	94.9381	96.5795	98.5858	100.89	99.4564	99.4442
97.85	74.3216	94.0911	95.3628	96.4885	97.897	101.216	100.922	99.4467
97.95	74.7732	93.3263	95.0569	97.2533	99.0035	100.726	100.426	100.912
98.05	75.6801	93.186	96.5858	96.7108	98.8236	100.612	99.8358	99.769
98.15	75.6178	93.792	95.4791	96.2456	99.607	100.91	99.4522	99.6501
98.25	75.2866	92.6056	95.2617	96.0516	98.6259	101.473	99.139	99.7907
98.35	74.7391	93.4818	95.2271	97.0233	97.7751	100.893	101.675	98.7519
98.45	75.1104	93.775	97.0409	96.3477	98.6037	101.53	100.337	98.9578
98.55	75.6653	94.6052	95.9705	96.4902	100.35	100.869	99.876	98.4498
98.65	75.3043	95.252	96.1264	96.9709	98.302	100.781	100.786	100.622
98.75	75.6627	94.335	96.6448	96.9846	98.2721	99.592	100.978	99.2173
98.85	75.1965	94.6052	96.8251	97.7597	100.802	100.693	99.8241	99.2868
98.95	74.7752	94.9724	96.9338	97.7649	98.6174	100.36	101.936	100.148
99.05	75.8693	94.7863	97.646	97.6524	97.6243	101.143	100.559	99.7246
99.15	75.4532	94.9086	96.3388	97.8207	98.9506	100.435	99.7688	99.4484
99.25	76.1725	95.5103	97.6452	96.819	100.189	99.3669	100.079	99.841
99.35	75.8917	94.9919	97.0114	97.1881	100.12	100.245	100.324	100.123
99.45	76.7273	96.7162	97.7472	97.8567	98.5747	100.193	101.57	99.0608
99.55	75.0988	96.1783	97.2457	97.9056	98.3224	100.139	99.6005	99.6468
99.65	75.9457	95.2069	96.7889	97.4189	100.269	99.8603	100.278	99.5991
99.75	74.543	94.3554	96.654	97.2267	99.8909	101.985	102.014	100.115
99.85	74.8346	95.6259	98.2377	98.5365	99.6701	101.36	99.6708	100.587
99.95	74.57	94.024	97.8845	98.5219	99.2251	100.452	99.134	99.4626
100.05	74.8152	95.6319	96.3767	99.4627	98.9711	99.7796	100.503	99.9422
100.15	75.3147	96.7188	98.5782	98.2576	99.434	102.35	100.198	99.1964
100.25	75.0313	94.8288	97.378	97.0009	97.2961	100.788	100.683	99.9958
100.35	75.0477	95.4075	98.9254	98.497	100.701	101.301	100.737	99.7665
100.45	75.5853	95.3242	96.8361	99.364	99.1399	101.159	100.575	99.1194
100.55	74.9083	96.6032	98.1003	100.172	99.1194	101.259	100.952	99.0248
100.65	75.5631	95.1721	98.6372	98.5563	101.155	101.864	100.307	98.9118
100.75	75.4083	96.797	98.5866	99.0464	99.1135	101.547	100.292	98.6699
100.85	75.6137	96.4146	100.076	99.5871	99.1459	99.8688	100.689	100.4
100.95	76.0359	96.2165	98.2495	98.8447	99.1416	99.7558	100.972	98.7528
101.05	75.5495	95.495	98.048	98.3468	99.0973	99.9002	100.374	99.1981
101.15	75.5822	96.9601	98.1778	97.9709	99.4502	100.738	99.9992	99.9983
101.25	75.8965	97.9442	99.3704	100.021	98.9447	99.9495	98.3869	99.6618
101.35	74.8559	96.6143	98.3616	98.6155	99.6633	100.472	99.8417	98.094
101.45	75.6605	96.627	99.8432	99.6266	98.833	100.105	100.446	98.7796
101.55	75.8881	97.6451	99.5145	99.0481	100.154	100.657	99.644	99.846
101.65	75.7276	96.9142	99.2195	99.9948	99.5985	100.411	100.276	99.2358
101.75	75.1994	97.8176	98.1121	100.357	99.8389	102.027	99.8275	100.531
101.85	75.918	96.8718	98.8993	99.6919	99.1348	100.322	99.3375	99.923
101.95	75.8155	97.6409	99.26	98.9133	100.245	101.687	99.2973	98.8566
102.05	76.5943	97.6001	99.1378	98.352	99.3351	101.243	100.88	100.319
102.15	75.7678	98.5102	99.4775	100.648	100.063	100.49	99.7136	100.085
102.25	75.8163	97.5134	99.2853	99.3228	100.422	100.647	99.5628	98.4087
102.35	75.7948	97.3451	98.5908	99.6549	99.1612	100.788	98.8659	99.784
102.45	75.8814	98.8595	98.3751	99.1502	99.2277	101.051	101.975	99.5513
102.55	77.0814	97.8125	99.6983	99.297	99.6531	101.609	99.5134	98.9076
102.65	76.1668	98.7771	100.045	99.8326	100.587	101.746	100.152	100.198
102.75	75.3095	99.4221	99.6528	100.232	99.9037	100.178	100.982	100.071
102.85	75.8861	98.636	100.206	100.403	99.6582	100.952	100.38	100.003
102.95	76.2673	98.4372	99.8003	98.9665	100.306	100.938	101.06	100.002
103.05	76.3709	98.9012	99.5314	99.4026	99.734	100.826	101.875	99.3831
103.15	76.7425	98.2867	101.104	100.765	99.5047	99.862	100.392	99.9983
103.25	76.457	99.1213	99.0611	99.5562	99.838	100.616	99.9866	99.8527
103.35	76.4662	99.4731	99.8955	100.302	98.752	100.016	100.666	99.8376
103.45	76.4977	98.7626	99.7379	99.5691	100.344	99.8841	101.595	99.7296
103.55	77.1594	99.1077	100.603	100.073	100.107	101.431	99.7085	100.113
103.65	75.9781	100.074	100.802	100.82	100.507	101.288	100.142	100.265
103.75	75.5587	98.7448	100.308	100.854	97.8484	100.706	102.194	100.075
103.85	76.9598	99.2122	99.6359	100.531	99.07	100.521	100.955	99.6476
103.95	76.6816	98.7465	100.012	99.903	99.5857	102.315	101.502	99.0491
104.05	75.7607	98.1185	101.211	99.6026	100.246	100.624	100.941	100.395
104.15	76.1358	100.334	101.953	100.948	100.061	100.199	100.358	100.123
104.25	76.7179	98.7677	101.278	100.097	99.3777	100.225	101.442	100.17
104.35	77.8404	99.7128	100.685	100.443	98.7435	100.118	100.518	100.45
104.45	75.8947	98.5391	100.1	100.476	101.465	100.912	100.931	98.8775
104.55	75.1667	100.184	100.387	101.174	99.8943	101.822	100.889	99.3161
104.65	75.9289	98.6828	100.768	100.352	100.326	100.308	100.749	99.8895
104.75	76.206	101.083	100.556	100.402	99.9642	101.806	100.097	99.9598
104.85	75.5512	100.257	99.8154	101.213	99.6795	100.814	99.8283	100.6
104.95	77.0109	99.5258	100.561	99.3966	98.7981	102.259	100.106	99.0407
105.05	76.1469	99.751	100.341	100.09	99.0333	100.961	99.5569	99.5656
105.15	75.2807	100.333	100.633	99.4026	99.9608	101.336	100.825	100.382
105.25	75.7267	99.0354	99.8854	99.7142	99.8423	101.076	100.659	98.202
105.35	76.8981	99.4017	101.252	99.1648	98.8364	101.173	100.358	100.218
105.45	76.4867	100.74	100.458	100.665	99.0376	100.88	100.593	99.8326
105.55	76.6607	100.95	100.925	100.025	99.1314	100.544	100.918	99.6677
105.65	77.444	98.9912	101.378	101.572	98.3761	101.331	100.327	100.263
105.75	76.3166	99.0796	100.399	99.6558	98.9132	100.871	99.6985	100.013
105.85	76.5606	100.937	101.088	102.258	99.9062	101.304	100.25	99.1805
105.95	76.3139	99.9881	100.578	98.9245	99.0726	100.425	100.481	99.6911
106.05	76.7208	100.277	100.662	100.768	99.6079	100.653	100.324	99.2776
106.15	77.1756	101.027	100.232	99.8524	99.7264	101.573	100.74	100.61
106.25	77.3959	100.352	100.444	102.1	99.1118	101.429	100.31	98.5502
106.35	77.9604	100.403	99.8146	101.175	100.155	100.893	100.483	98.7863
106.45	76.636	101.215	99.8963	101.429	99.1416	100.308	100.33	99.204
106.55	77.6623	99.6116	101.077	99.6798	100.54	100.709	100.077	99.887
106.65	77.3339	99.8751	100.488	100.238	99.8747	100.4	100.722	99.4149
106.75	77.1531	99.1918	100.065	99.8876	100.713	101.767	99.6767	99.7857
106.85	77.0064	98.9641	99.9815	100.991	98.6753	100.348	99.7764	100.341
106.95	77.6723	99.8572	99.4648	100.388	100.17	101.395	100.321	99.2358
107.05	77.6693	100.13	100.428	100.821	99.318	100.651	101.48	99.291
107.15	77.3967	100.3	100.26	100.908	99.9693	100.934	100.702	98.9495
107.25	76.5638	99.9074	100.393	100.724	101.12	101.111	99.6524	99.5672
107.35	77.3433	99.5428	100.447	101.348	99.538	102.269	99.6114	100.187
107.45	77.4623	100.297	100.454	101.027	102.008	101.697	99.9213	99.4341
107.55	76.3307	100.242	100.156	99.9682	99.9651	100.889	100.215	100.427
107.65	77.8356	99.972	99.7758	100.81	100.199	101.548	100.225	99.5564
107.75	76.6567	100.151	100.782	101.08	100.161	101.637	101.275	99.6376
107.85	76.9393	100.161	101.453	100.621	100.497	100.905	100.73	99.9766
107.95	78.1561	99.5674	99.4016	99.7974	99.5431	100.897	100.766	98.4154
108.05	77.1257	100.193	100.222	101.723	99.8559	100.698	100.204	99.0056
108.15	77.296	101.061	100.046	100.091	99.0683	100.716	100.966	100.107
108.25	77.2494	101.112	101.531	100.115	101.173	100.989	100.286	98.6892
108.35	76.6166	99.0065	100.506	101.225	100.268	100.873	100.972	99.1286
108.45	76.2752	100.059	101.024	99.9803	99.6999	101.122	101.132	98.9704
108.55	76.5692	101.15	100.486	99.0395	100.545	100.619	100.914	98.6523
108.65	77.8365	100.307	99.7311	100.027	99.1987	102.417	100.109	98.0865
108.75	77.3091	100.441	100.828	100.873	99.1535	100.366	101.279	97.9776
108.85	77.7272	101.347	99.0392	101.851	99.671	101.329	100.271	99.4634
108.95	77.3086	100.915	100.873	99.2833	99.1024	102.967	99.6901	97.9952
109.05	78.2344	101.707	100.449	101.618	100.303	101.399	99.9447	98.3686
109.15	77.6373	101.628	100.48	101.118	99.7656	101.584	100.919	97.6746
109.25	77.3884	101.325	101.011	100.188	101.017	101.412	99.5285	99.2893
109.35	77.1207	100.38	100.202	100.93	99.4229	99.9851	100.57	98.3903
109.45	77.629	100.364	100.418	100.946	99.5695	101.768	101.071	98.0563
109.55	78.0378	100.579	100.373	101.984	99.3897	100.532	100.199	99.7556
109.65	77.0385	100.558	98.9633	100.606	100.136	100.412	99.6357	99.3814
109.75	78.0024	99.2632	100.408	100.003	100.06	100.127	99.9615	98.387
109.85	77.6971	100.184	101.443	101.945	100.386	100.681	100.874	99.2517
109.95	78.3841	100.15	99.8769	101.332	100.739	101.942	99.4849	98.7837
110.05	77.6022	100.497	100.862	100.81	99.9693	101.273	99.0628	98.5628
110.15	77.8427	101.05	99.6384	99.8944	100.448	101.474	99.6951	99.5421
110.25	77.824	100.72	99.7826	100.336	100.373	101.522	99.1976	98.7092
110.35	76.4006	100.663	100.189	103.014	99.4485	101.085	99.8861	100.38
110.45	76.9853	100.224	99.9326	101.017	99.7443	102.902	100.063	98.8038
110.55	77.505	100.114	100.04	100.666	99.0461	100.839	99.9715	99.2584
110.65	77.2619	99.2929	99.9199	101.453	100.078	103.247	98.6205	99.055
110.75	78.4104	101.303	100.668	101.774	99.145	101.172	101.31	99.1202
110.85	78.8591	99.7935	101.212	100.778	99.9744	101.068	101.115	98.9578
110.95	76.7663	100.067	100.217	101.035	99.4391	101.12	100.415	99.4266
111.05	77.4925	99.9218	100.053	101.494	99.3675	101.812	100.927	100.474
111.15	76.2565	100.233	100.442	102.311	99.7025	100.435	101.286	98.9344
111.25	77.1307	101.901	100.221	100.837	99.9156	100.384	99.8744	98.8214
111.35	77.2821	100.613	99.7429	101.918	99.8295	102.404	100.622	98.7653
111.45	76.855	99.3388	99.952	101.415	100.964	101.672	99.959	99.2056
111.55	77.608	100.888	99.2212	100.232	100.136	101.898	100.157	99.286
111.65	77.6367	100.726	99.0611	101.354	100.559	101.18	100.282	97.9969
111.75	77.2093	99.3796	100.25	100.815	99.5593	101.123	100.88	99.4425
111.85	77.6843	100.884	99.9056	100.749	99.9403	100.749	100.138	98.0187
111.95	78.1159	100.214	100.848	101.36	98.7469	101.503	100.314	98.3083
112.05	77.9416	100.469	99.4791	100.237	100.167	101.433	100.166	100.02
112.15	77.0596	100.532	100.677	102.094	101.241	100.48	100.992	98.253
112.25	76.2126	100.968	99.8921	101.028	100.6	99.8985	99.8995	98.7486
112.35	78.1558	100.151	100.586	99.9159	100.028	102.391	100.251	99.2081
112.45	78.3865	101.574	100.034	100.184	99.2481	101.23	99.4924	99.209
112.55	78.0725	100.547	100.314	100.003	100.6	100.29	100.085	99.0834
112.65	77.9736	100.7	98.9617	101.16	100.062	100.516	100.44	99.1989
112.75	78.0648	100.043	100.556	100.967	100.656	101.019	99.2621	99.9958
112.85	78.1894	99.9295	99.9604	100.851	99.9096	101.94	101.188	99.7648
112.95	78.4301	100.131	99.287	101.628	99.4178	101.748	100.317	98.9578
113.05	78.0974	100.279	100.91	99.5966	100.017	101.481	99.9841	99.4517
113.15	78.3465	100.192	100.704	101.209	99.561	101.748	101.526	98.356
113.25	77.0648	100.685	100.575	101.499	99.8534	102.382	100.206	98.8892
113.35	77.5104	101.324	100.33	101.271	100.261	101.446	100.247	99.0633
113.45	77.7309	100.666	101.257	101.153	100.395	103.246	99.6089	97.9584
113.55	78.3584	100.612	100.755	101.154	99.9062	100.892	100.904	100.325
113.65	78.9475	99.6176	99.7177	101.62	101.273	101.001	100.667	98.6649
113.75	78.5469	101.124	100.24	102.362	99.9318	101.583	100.215	96.64
113.85	78.272	100.908	101.406	99.6472	101.792	101.047	99.562	98.5678
113.95	79.0384	101.092	100.853	100.18	99.682	101.958	100.762	98.5761
114.05	78.6069	100.209	100.051	100.183	100.843	100.57	100.616	99.5346
114.15	78.6854	100.397	101.08	100.714	99.827	100.216	99.9682	98.0965
114.25	78.2515	100.848	100.662	100.839	99.925	100.959	100.441	98.7092
114.35	77.9937	100.602	101.417	101.988	99.492	100.163	100.623	97.1146
114.45	78.4303	100.699	99.1201	100.305	100.251	103.149	99.7136	98.5711
114.55	79.4073	101.594	101.508	100.786	99.7758	101.227	100.587	99.3772
114.65	79.4168	101.313	99.8879	99.7382	100.505	100.828	99.9489	99.2768
114.75	78.9591	99.8377	101.129	101.27	100.764	100.971	100.462	98.0789
114.85	78.4196	100.299	100.803	100.634	100.326	101.387	100.457	98.2212
114.95	78.4181	101.029	99.8601	100.962	99.8244	101.082	99.9523	99.5505
115.05	77.9491	101.81	100.911	100.457	100.393	101.155	100.096	98.5184
115.15	79.3965	100.253	100.412	100.762	99.6701	101.255	99.7504	98.8156
115.25	78.0823	101.14	100.366	100.799	100.065	101.075	100.429	98.0848
115.35	78.8355	99.3431	100.705	101.468	100.376	101.012	101.128	98.0371
115.45	78.8972	100.556	100.468	100.169	100.018	100.377	100.846	99.1788
115.55	79.0693	100.557	100.328	100.343	99.7613	101.069	100.379	98.0011
115.65	79.6354	100.676	101.068	99.5279	99.8491	100.845	100.709	97.0786
115.75	79.1941	101.352	100.033	101.86	98.9285	100.912	100.68	98.2874
115.85	79.333	101.132	102.268	99.8687	99.954	100.31	100.894	99.0416
115.95	79.4591	99.7646	99.5171	101.056	99.9889	100.642	99.242	96.856
116.05	79.1705	99.8572	100.984	101.383	99.3061	102.038	100.544	97.7609
116.15	78.3721	99.9558	101.273	100.012	99.5695	101.485	100.431	96.3989
116.25	79.4009	100.406	99.6713	99.7897	100.302	101.69	100.434	98.4531
116.35	79.5771	100.118	100.976	101.282	99.7187	101.107	100.452	96.9322
116.45	79.1854	99.6125	100.394	101.943	100.838	101.374	100.264	95.5326
116.55	80.2554	101.457	100.378	101.057	99.3257	101.162	100.855	96.979
116.65	78.9615	99.8904	99.7589	99.6618	100.348	101.244	99.9832	96.0198
116.75	79.2453	100.003	100.067	100.438	100.326	101.266	100.043	95.9068
116.85	79.6372	101.26	100.791	100.513	99.8466	100.845	100.098	96.8049
116.95	79.4364	100.025	99.7927	99.9082	100.699	101.413	100.174	96.0993
117.05	79.1865	100.13	100.062	100.023	100.264	101.574	99.5611	94.796
117.15	78.2848	100.143	100.005	101.553	100.76	100.812	100.175	94.4896
117.25	79.0865	99.9065	99.5929	100.926	101.228	101.411	100.97	95.8264
117.35	78.2454	100.348	99.9553	100.823	101.008	101.863	100.631	92.7853
117.45	78.5619	99.2522	100.794	100.323	100.634	101.044	99.6022	93.825
117.55	79.926	100.331	100.988	101.051	100.776	101.48	100.268	92.9712
117.65	79.464	100.037	100.378	101.419	99.9318	101.803	99.8551	94.3473
117.75	79.3129	100.26	98.7611	99.9897	100.718	102.684	100	93.1034
117.85	79.2136	99.4858	101.17	100.051	99.0683	101.927	99.9724	92.6916
117.95	79.9487	100.464	100.408	99.0558	100.233	100.695	99.6348	92.078
118.05	79.3604	100.697	100.514	100.482	100.323	102.302	100.379	91.3171
118.15	79.834	99.8181	100.765	100.483	99.6334	101.709	99.9824	92.1483
118.25	78.9562	99.366	100.035	100.827	100.316	100.256	99.8074	91.7658
118.35	79.1995	100.522	101.659	100.342	99.2533	102.788	100.155	92.3183
118.45	78.766	100.297	99.3949	100.945	100.208	101.432	100.324	89.5568
118.55	78.8691	99.5173	100.82	101.139	99.9054	101.36	99.8434	90.465
118.65	80.2679	100.465	101.244	100.056	99.6752	101.179	100.477	89.4044
118.75	80.0629	99.7162	100.689	99.4833	101.031	102.251	99.9523	89.638
118.85	80.6785	99.6201	100.267	100.652	100.234	101.507	101.128	88.3196
118.95	78.8135	100.103	101.306	101.342	101.437	102.885	100	88.9432
119.05	79.3621	100.325	101.483	99.1502	99.7034	101.486	100.726	88.4025
119.15	80.1786	99.836	101.482	100.193	99.6207	100.608	99.8476	87.5076
119.25	80.1406	100.898	100.499	101.688	99.1254	101.153	100.849	86.8539
119.35	79.4826	99.2538	101.105	100.513	100.769	102.19	101.828	87.3101
119.45	80.5185	100.095	100.041	100.497	100.419	102.055	100.235	86.3491
119.55	79.4565	99.5657	100.564	100.15	100.679	102.244	100.146	85.4116
119.65	79.1414	99.8887	101.145	101.248	99.1177	101.074	100.218	86.0394
119.75	80.1613	100.344	99.5036	100.513	100.572	102.081	99.6976	83.6033
119.85	79.5689	100.666	100.507	100.483	99.983	101.028	100.949	85.0366
119.95	79.4317	99.5632	101.405	100.495	99.7528	101.857	100.176	83.3992
120.05	79.5318	100.041	99.2743	100.77	100.201	101.799	101.361	83.0976
120.15	81.5362	100.034	100.748	100.07	100.962	101.458	100.036	82.9294
120.25	80.3327	99.3048	100.165	101.052	100.443	102.148	100.018	80.9728
120.35	81.1225	101.129	100.126	101.227	100.321	102.296	99.2772	81.0468
120.45	79.9553	100.577	100.415	100.318	99.8457	101.437	100.406	80.0228
120.55	79.7146	101.769	102.157	100.699	100.127	102.202	101.143	78.3362
120.65	80.1145	99.3881	100.761	100.963	99.5388	100.791	100.029	79.3464
120.75	80.02	100.42	101.622	100.767	99.8994	100.519	100.58	78.4161
120.85	80.3718	100.385	100.686	99.4635	99.5047	101.582	98.984	75.8383
120.95	80.3639	99.7765	100.71	100.75	100.413	100.361	100.251	76.7287
121.05	80.5106	100.661	99.405	99.9382	99.5951	100.473	99.1323	75.1796
121.15	80.973	99.847	101.136	100.886	99.9642	100.265	99.6725	74.4765
121.25	80.4479	101.582	100.57	101.455	99.7281	100.658	100.308	74.7117
121.35	79.4774	99.8479	100.21	101.214	99.7673	101.608	100.344	72.872
121.45	80.9592	99.9465	99.4985	101.148	100.336	100.311	99.1993	72.4919
121.55	80.7668	100.62	100.469	100.67	98.9677	100.981	98.8442	72.7593
121.65	80.0943	99.1519	101.52	99.6189	100.54	101.295	99.3869	70.8408
121.75	81.0876	100.79	101.093	101.34	100.1	101.154	99.0845	70.6907
121.85	79.9302	100.597	100.216	100.859	99.4902	101.179	99.3065	69.252
121.95	80.3919	100.7	100.507	100.009	99.7741	100.797	99.0946	68.9059
122.05	81.3803	100.751	101.204	101.511	101.847	100.847	100.502	67.6625
122.15	81.9437	100.362	99.7834	100.058	101.241	101.199	99.2696	66.1448
122.25	80.5095	99.7536	100.365	101.296	100.6	101.709	99.5209	65.4498
122.35	80.401	101.415	101.359	101.609	100.895	100.508	99.1851	64.7478
122.45	81.2419	99.6601	99.6241	100.495	100.5	101.484	98.9723	63.6873
122.55	80.8821	99.9703	99.8618	101.694	101.196	100.655	100.309	62.6598
122.65	80.695	99.3805	100.065	100.864	99.0367	101.159	98.6599	61.9239
122.75	79.9262	99.4034	100.646	100.635	100.655	100.884	100.644	59.6197
122.85	81.1657	100.835	99.598	100.131	100.087	101.274	100.444	60.3714
122.95	81.0882	101.465	100.796	99.2507	99.7801	100.511	99.5285	58.5772
123.05	81.0078	99.9201	100.948	99.7253	100.442	101.206	100.088	58.6589
123.15	81.7078	100.639	101.055	100.015	99.9872	102.532	100.219	56.0106
123.25	81.4772	100.402	100.304	101.056	100.992	101.547	99.0686	55.1943
123.35	80.9012	99.7442	99.6806	99.5605	99.8585	101.25	98.8442	54.8505
123.45	81.0038	99.717	99.7674	99.1399	99.5951	101.785	99.4589	54.0308
123.55	81.3084	99.9159	99.9899	99.1477	99.8414	100.828	99.366	52.0168
123.65	81.2951	100.397	100.483	100.303	99.307	100.667	100.547	51.3798
123.75	81.8777	100.224	100	100.12	100.409	101.252	98.9371	50.1565
123.85	80.7484	100.354	100.884	99.2713	100.455	101.154	99.5636	48.1121
123.95	81.1081	99.7068	100.295	99.6112	100.361	100.766	100.736	48.1779
124.05	81.3312	100.252	99.9368	99.982	99.85	101.445	100.189	47.3552
124.15	80.9916	98.6887	100.21	99.7966	99.1484	100.904	99.938	46.2636
124.25	80.8564	99.7306	99.732	100.786	98.9805	102.204	99.2094	45.574
124.35	81.3422	99.655	100.74	101.109	99.6403	100.947	98.7554	45.3938
124.45	81.313	99.7221	100.864	100	100	101.01	99.546	44.0964
124.55	80.2249	99.2819	100.416	99.7768	100.133	100.428	99.5712	43.4577
124.65	81.7804	100.696	99.8542	100.427	100.205	100.622	100.839	42.4601
124.75	81.5996	100	99.6654	99.8601	99.8048	101.177	100.172	41.7388
124.85	82.0471	99.7527	99.3291	99.1442	101.356	101.735	99.505	40.1482
124.95	81.8987	99.5045	99.9815	99.9142	100.74	100.694	99.4857	39.3571
125.05	80.9723	100.299	99.587	99.6713	100.795	102.211	100.332	38.7722
125.15	81.3111	99.6184	100.609	100.157	100.088	101.651	99.8191	37.5833
125.25	81.8042	100.268	99.834	99.7133	100.546	101.071	99.5	36.327
125.35	81.6989	99.0159	99.9595	100.276	101.105	101.847	100.442	36.3754
125.45	81.9341	100.222	100.459	100.905	99.954	101.216	99.9941	35.9998
125.55	81.5619	100.052	100.242	99.624	100.972	101.469	100.114	34.511
125.65	81.7205	100.623	100.548	99.9562	99.7238	100.926	99.8065	34.1942
125.75	82.4821	99.8037	99.6671	99.6206	99.4706	101.936	98.7344	33.1467
125.85	81.3162	100.357	100.655	101.058	100.147	101.105	99.6105	31.4769
125.95	82.3594	100.967	99.4943	98.3966	100.34	100.898	100.073	31.5123
126.05	81.4995	100.545	99.7404	99.4438	99.301	101.191	100.616	30.174
126.15	81.8707	100.451	99.791	100.549	99.7451	101.215	100.774	29.2098
126.25	82.1316	99.6329	100.036	100.8	100.738	101.775	99.6934	28.6629
126.35	82.0758	100.755	99.5794	99.4549	99.5226	101.164	99.8157	28.7051
126.45	81.6655	100.066	100.273	100.133	99.1254	102.048	99.1742	27.6062
126.55	81.5984	99.7128	99.8382	100.55	100.949	101.16	100.75	25.5541
126.65	82.9769	101.013	100.158	100.021	100.021	100.361	101.008	25.4445
126.75	82.0722	100.145	99.1808	100.536	100.64	101.546	99.1549	24.7601
126.85	81.8664	100.11	99.7362	100.225	101.18	101.828	99.2889	25.254
126.95	82.7889	100.068	99.0122	100.552	99.7784	100.645	99.0033	24.044
127.05	82.2278	100.599	98.8361	101.707	100.01	100.883	99.2512	24.0633
127.15	82.4281	100.274	99.5145	99.8524	99.7775	101.42	99.4246	22.2258
127.25	81.4273	100.774	99.4918	100.748	100.717	102.305	100.277	21.7196
127.35	81.5986	100.229	99.6106	99.7142	99.0615	101.727	99.1415	21.4844
127.45	83.244	99.9822	98.7122	100.332	99.8841	102.697	100.067	20.6344
127.55	82.2498	99.9584	100.192	99.7082	99.746	100.542	99.9506	20.9838
127.65	83.4936	99.4527	100.428	100.126	100.697	100.46	99.9925	19.4603
127.75	82.9912	99.5921	99.5474	99.3777	99.7554	101.526	99.4681	19.3568
127.85	82.2405	99.0235	100.813	100.593	99.4118	101.271	101.71	19.2118
127.95	81.8194	100.322	99.9368	101.421	99.0189	101.328	99.1901	19.0483
128.05	82.917	100.075	99.2979	100.038	99.4314	101.274	99.9573	18.0699
128.15	82.7739	99.6873	100.34	100.456	98.6506	101.36	99.8023	17.8693
128.25	82.154	100.387	99.9503	99.7408	99.9889	99.7125	100.983	16.9216
128.35	83.2447	100.343	99.587	100.589	101.185	99.8883	99.3735	17.1163
128.45	82.0504	100.087	100.002	99.8481	99.428	100.833	100.358	16.7386
128.55	83.185	99.8275	98.9701	99.6249	99.2175	100.137	100.358	16.7088
128.65	83.6197	100.347	100.401	99.7519	100.072	102.154	99.794	16.1931
128.75	82.8528	100.719	101.22	100.454	98.1264	101.424	97.8048	15.1695
128.85	82.365	100.963	101.381	100.921	98.4818	100.717	100.388	14.5638
128.95	82.7439	99.6592	100.561	99.903	98.8688	101.357	99.5293	15.2621
129.05	83.8634	100.059	99.7724	99.6215	99.4493	100.647	101.286	14.7172
129.15	83.1115	100.612	100.603	99.8687	99.9727	100.067	99.7579	13.8566
129.25	83.0673	100.19	100.775	101.031	99.0683	100.992	98.6834	13.5154
129.35	83.2628	100.262	99.8095	99.8275	99.0777	99.4934	98.2286	13.8681
129.45	82.9231	100.291	99.5457	99.9631	100.001	101.313	98.613	13.3711
129.55	82.7704	100.518	100.42	99.6386	99.5414	101.081	99.2186	13.13
129.65	83.7142	100.136	99.405	100.348	98.7631	100.006	99.8409	12.1756
129.75	82.9897	99.6303	99.7564	100.85	100.043	100.263	99.4204	12.55
129.85	83.6466	99.9881	99.0603	99.8481	99.3036	101.577	99.5636	12.0618
129.95	83.477	100.596	99.6974	101.31	98.4861	100.405	99.2077	12.278
130.05	83.9202	100.964	99.1167	101.37	98.9694	101.126	97.7579	11.5568
130.15	83.6714	100.391	99.9258	101.169	100.788	100.446	99.6449	11.3753
130.25	82.464	100.294	101.516	99.6506	99.3138	101.615	99.1901	11.0763
130.35	83.312	100.362	99.9553	100.396	99.7153	101.332	99.5871	10.5281
130.45	83.6349	99.9193	98.8816	100.245	99.5141	100.357	99.0871	10.4929
130.55	83.3283	99.785	99.6115	100.009	98.3292	100.677	98.9949	10.4795
130.65	83.8795	100.795	99.137	99.0215	99.7639	100.659	98.484	9.9522
130.75	84.3274	101.049	99.1707	100.322	98.8415	100.804	100.385	9.8464
130.85	83.8325	99.4867	99.7514	100.062	99.9096	99.2268	98.9598	10.1402
130.95	82.9568	99.9771	100.706	100.062	99.7255	99.6471	100.313	9.94492
131.05	83.7669	99.9652	99.212	100.576	98.365	100.932	99.1516	9.26907
131.15	84.6121	99.536	100.733	99.697	99.5082	100.08	99.8509	9.401
131.25	83.4624	99.3635	99.4117	99.9528	99.8048	99.479	100.206	9.58523
131.35	83.0706	100.131	98.7847	98.2988	98.5389	100.964	99.9916	9.57485
131.45	83.8577	100.094	100.017	99.6283	98.4613	99.941	99.6633	9.25501
131.55	83.5334	99.9108	99.8003	99.5485	100.249	101.014	99.8844	8.92236
131.65	83.201	101.192	100.099	99.0412	99.0939	99.9053	99.6817	8.98129
131.75	84.2572	99.5861	98.783	99.6155	100.078	99.603	98.649	8.85163
131.85	85.0409	99.8453	98.6304	100.198	99.1902	100.596	100.051	8.99611
131.95	83.828	100.361	101.072	99.5391	99.5627	100.301	98.6951	8.85364
132.05	84.5311	99.6363	100.571	99.8841	99.0478	100.194	99.5695	8.60227
132.15	84.2461	99.6983	98.6009	100.033	100.003	99.5733	99.6909	8.22442
132.25	84.1094	99.3669	99.4437	100.185	98.8415	101.058	99.273	8.73093
132.35	84.4402	100.35	99.3232	98.2584	98.5977	100.163	100.52	8.77144
132.45	83.7536	99.1553	98.8833	99.9605	99.2362	100.848	98.8191	8.36386
132.55	85.309	100.19	99.4522	101.116	98.9293	101.875	98.0276	8.47035
132.65	84.8793	99.3575	99.8289	100.404	99.786	100.411	99.7454	8.27284
132.75	85.4564	98.5706	99.2145	100.322	98.7282	101.031	99.7253	8.41451
132.85	85.9119	99.972	99.3106	99.7631	99.2004	100.674	99.9372	8.36749
132.95	85.0939	100.76	99.9933	99.067	99.8065	100.474	97.68	8.33057
133.05	84.6942	99.0133	100.764	101.258	98.4213	99.389	99.0502	8.26013
133.15	84.9223	99.3907	98.0295	100.33	99.7733	101.123	99.8492	8.47554
133.25	84.6576	100.195	100.075	99.4	99.2959	99.5002	97.9078	8.3006
133.35	85.6184	99.157	99.1209	99.1769	99.2729	100.873	97.9262	7.86129
133.45	86.3363	99.0737	100.167	99.3708	99.9488	100.882	98.5921	7.94768
133.55	85.2988	99.1944	99.5407	100.985	101.002	102.525	98.7596	7.94597
133.65	85.8332	99.3006	98.4332	99.3116	100.87	99.7847	99.6047	8.00331
133.75	85.0045	99.468	98.8841	101.118	100.272	101.738	98.7118	8.11401
133.85	87.1154	99.7204	98.8647	99.933	99.1919	101.297	98.1063	7.85489
133.95	85.903	99.5827	97.8213	100.762	98.862	100.622	99.5469	8.29593
134.05	85.4869	98.6309	98.9549	99.7047	100.376	101.544	99.1675	7.98444
134.15	84.4556	99.6006	99.6157	100.035	101.453	99.7907	98.845	7.59154
134.25	86.0477	98.7558	98.6751	100.844	98.6625	100.484	99.5192	8.07673
134.35	86.152	99.5054	99.6368	100.938	100.14	101.597	100.381	8.0448
134.45	86.3699	99.7026	100.399	99.0472	100.858	101.176	99.6365	7.81097
134.55	85.5643	98.8978	99.5053	99.3288	99.8875	100.47	98.3467	7.82037
134.65	85.4651	99.8147	99.4935	100.353	99.4348	101.421	98.9455	7.78047
134.75	85.7392	98.5604	98.2503	100.236	99.4988	99.1945	99.892	7.73563
134.85	85.4676	100.301	99.2845	99.6223	100.127	99.9121	98.5527	7.69737
134.95	86.1696	100.386	98.7476	100.211	99.8116	100.046	99.2077	7.5056
135.05	86.382	99.0847	100.894	99.3305	101.119	100.382	98.8802	7.83457
135.15	86.5785	99.5453	99.9899	99.8635	98.8023	100.423	98.3081	7.57809
135.25	85.9267	99.2309	99.8365	99.8575	101.276	100.349	99.9464	7.87729
135.35	86.2096	100.055	98.9237	100.679	100.13	101.37	99.2897	7.70092
135.45	87.2309	99.3405	98.397	99.8112	99.9224	101.412	98.9304	7.61154
135.55	86.2493	98.4541	99.1749	101.122	100.155	100.94	98.0518	7.86053
135.65	86.1496	99.6873	99.8643	100.282	100.26	100.974	98.3098	7.55619
135.75	87.6342	99.8895	98.9912	99.0086	100.13	102.006	99.5661	8.01423
135.85	86.9749	99.4	98.5478	98.9356	100.177	100.698	96.5978	7.98852
135.95	87.6903	100.783	99.9874	99.6421	98.9208	101.295	99.1482	7.68724
136.05	86.4854	100.388	99.1108	99.2275	99.3965	100.816	98.5912	7.95605
136.15	86.694	99.8105	99.2179	100.133	98.3369	99.1376	98.845	7.9996
136.25	85.9841	100.382	99.2583	98.8919	99.5499	101.262	97.8743	7.63892
136.35	86.8568	99.5487	98.2461	99.9451	99.1271	100.445	98.5619	7.69749
136.45	87.3714	99.2241	98.9886	99.5966	98.7256	101.112	97.4019	7.70773
136.55	87.3843	99.5827	99.3224	100.313	98.6267	99.9766	98.3274	7.44075
136.65	87.4524	98.9233	97.056	98.9837	98.8415	100.526	97.0803	7.37554
136.75	87.2369	100.823	99.8483	99.6094	98.4554	99.8645	98.2328	8.08324
136.85	87.6385	101.215	99.9629	97.976	98.8603	100.301	98.0544	7.84407
136.95	87.4713	99.8283	99.0443	99.6498	98.2491	100.487	97.7788	7.59959
137.05	86.3484	100.014	98.5133	97.7305	99.4544	100.028	98.4891	7.60761
137.15	87.3593	101.025	99.1386	98.8129	99.0794	100.174	97.0216	7.81492
137.25	86.9956	99.4374	97.9191	99.5588	98.8467	99.8705	99.0703	7.77137
137.35	86.9292	99.5819	99.2566	99.5914	98.7009	100.249	99.175	7.8165
137.45	87.4765	99.44	98.434	98.976	99.7102	100.71	97.5845	7.78739
137.55	86.5681	98.4312	99.2314	98.8241	99.4144	100.261	96.8675	7.55703
137.65	87.3808	99.3592	98.6321	99.6343	98.2133	98.7113	98.2646	7.93017
137.75	87.2619	99.0091	99.8441	99.3691	99.2413	101.566	97.3726	7.46745
137.85	87.2628	100.191	99.6713	98.297	99.2746	100.301	97.2796	7.37516
137.95	88.16	99.3456	98.8209	99.2867	98.833	100.805	97.2687	7.45104
138.05	87.505	98.6471	99.7665	99.388	99.1766	99.6463	97.2101	7.34351
138.15	88.3633	100.043	99.5339	98.085	99.5798	99.5852	96.4647	7.94321
138.25	87.0215	100.093	99.4067	99.2481	98.3002	99.6285	97.2126	7.73033
138.35	88.3323	100.04	99.6233	98.8558	98.8287	99.3296	96.8416	7.5338
138.45	88.4245	99.8904	99.9132	98.9056	98.9149	99.524	97.5451	7.97215
138.55	88.2823	100.292	98.8428	98.6009	98.5815	98.9924	96.8139	7.88981
138.65	87.8488	98.1796	99.0679	98.8713	98.6131	100.186	95.5811	7.64323
138.75	88.1962	99.6745	101.422	98.2301	98.8023	98.8973	97.6766	7.63941
138.85	88.5262	98.9759	99.6039	99.0687	98.429	99.1733	97.3148	7.59757
138.95	88.9106	99.5759	100.7	99.4507	98.9149	98.9551	94.6036	8.01741
139.05	87.9755	100.24	99.3839	99.0781	98.9489	99.1521	95.5057	7.82429
139.15	88.6616	100.119	99.7084	99.2086	97.9789	99.4646	96.9848	7.6122
139.25	88.9382	99.1697	100.639	98.6584	98.5261	98.1093	95.4914	7.66368
139.35	89.4484	99.4561	99.3763	99.4369	98.5347	99.1088	96.8734	7.86458
139.45	89.7708	99.5555	99.0712	99	98.6046	99.4034	95.2578	7.46111
139.55	89.4527	99.6788	99.6511	100.938	98.9583	97.7042	95.3666	7.72418
139.65	88.8856	99.2725	99.9579	99.0738	97.3302	99.856	94.8809	7.72394
139.75	88.6969	99.5207	100.406	99.2249	99.4689	99.0213	94.7075	7.47296
139.85	89.6182	99.1646	100.228	100.423	98.9293	98.8005	93.8557	7.77778
139.95	89.6484	99.8717	99.3831	99.3271	99.1382	98.7258	93.5408	7.80074
140.05	90.5723	99.8275	99.6427	99.3459	98.6949	99.6115	94.6329	7.49904
140.15	89.9836	98.704	99.7143	99.0841	97.6592	98.6154	92.6044	7.68761
140.25	89.6346	98.5102	99.8466	99.1356	99.2618	99.5215	93.0876	7.8891
140.35	88.6443	100.999	99.7092	99.7142	98.215	99.552	91.7593	7.72733
140.45	90.9084	99.8436	101.15	98.7571	99.5789	97.3892	92.0474	7.93118
140.55	90.5162	100.274	99.3713	98.6945	96.8903	98.2867	91.3087	7.78754
140.65	89.7742	99.8241	100.113	99.3142	98.4017	96.6274	90.6403	7.80244
140.75	90.0457	99.7408	101.084	99.3683	97.9814	98.6086	90.7023	7.9083
140.85	90.7024	99.2946	99.9528	99.2198	97.435	96.7794	90.9192	7.56107
140.95	90.5567	100.09	99.3283	98.5099	98.3642	97.0333	90.0716	7.53448
141.05	91.1687	98.8357	99.3072	98.7837	97.6814	96.4831	90.2584	7.66605
141.15	90.1991	98.6445	97.5011	99.6189	97.0446	95.7197	88.8245	7.46188
141.25	91.21	98.8196	99.5187	98.3923	98.1315	96.5052	88.239	7.58621
141.35	90.8903	98.789	99.9081	98.2704	98.1835	96.4211	88.7776	7.89237
141.45	91.1945	98.5646	98.8664	99.8464	97.0097	95.3154	86.5237	7.17819
141.55	91.3738	99.8088	99.303	99.8876	97.7368	95.1881	87.9434	7.75119
141.65	90.0224	98.8043	98.4905	98.4224	98.0505	95.1065	86.7716	7.58066
141.75	90.8325	99.1782	99.0358	98.4807	97.1247	94.8458	85.7197	7.54745
141.85	90.3361	100.296	99.4758	99.2198	96.0814	95.3791	85.7766	7.34148
141.95	92.1977	99.0567	99.1125	99.7554	96.7769	94.3983	84.4298	7.85417
142.05	91.4651	99.8878	99.0771	99.9193	97.62	94.4943	83.8997	7.47375
142.15	91.9573	100.031	99.7691	99.5056	96.5042	94.5198	84.1635	7.24049
142.25	92.3408	99.8606	98.2208	99.4781	96.9125	92.418	81.6151	7.56447
142.35	91.7711	99.3737	99.7396	98.9983	97.0906	93.9219	81.6015	7.74502
142.45	91.6823	99.3907	98.7139	99.679	96.3064	92.6167	81.2908	7.49014
142.55	91.5668	99.547	99.5415	99.164	96.332	93.2621	80.6173	7.56209
142.65	92.0952	99.0116	98.4703	98.5897	96.3294	93.4787	79.436	7.67179
142.75	91.8116	101.122	99.244	100.496	95.8674	91.6351	79.0964	7.26534
142.85	92.7631	99.304	99.2583	99.3906	97.1358	92.4477	77.8688	7.78817
142.95	91.7245	100.125	100.472	99.9142	96.4394	91.0245	78.0649	7.74413
143.05	92.7303	99.1935	97.6334	99.3588	95.7779	90.0386	77.5023	7.43758
143.15	92.8148	100.073	98.7729	99.885	96.6295	88.7181	76.2775	7.58432
143.25	92.5829	98.6913	97.4429	99.8936	98.1528	90.5727	76.1557	8.03996
143.35	91.9279	99.7621	100.628	98.9296	96.5766	88.7708	75.7309	7.66912
143.45	92.9113	100.066	98.7231	100.718	95.5273	88.747	73.197	7.41176
143.55	92.1581	98.9258	99.8955	99.0859	95.9194	87.4103	73.4535	7.70678
143.65	92.7777	99.7289	98.7695	99.6515	96.7676	88.6171	72.9273	7.59324
143.75	92.9751	98.7703	98.4366	99.1769	96.4454	87.0129	70.9632	8.12323
143.85	93.3241	98.1287	99.6713	99.4335	95.4258	86.438	71.8879	7.60703
143.95	92.857	99.2394	98.4248	99.2816	95.4778	84.3002	71.553	7.65349
144.05	94.0705	99.5088	99.5879	99.073	94.9408	85.6186	69.1222	7.97819
144.15	92.0796	99.6201	97.7025	99.0575	94.3816	83.6992	69.3088	7.76546
144.25	93.6353	98.5782	100.77	98.6086	95.0584	83.1238	67.0165	7.46957
144.35	93.8447	99.5513	98.5352	99.0172	93.9451	82.0453	67.6368	7.40167
144.45	93.9817	99.6465	99.3468	99.0696	95.4079	81.6999	66.0132	7.55468
144.55	93.8154	99.2275	99.2777	98.1048	93.7994	81.8716	66.0183	7.73642
144.65	94.0584	99.4621	99.5213	97.6181	94.0935	80.4163	64.3013	7.90719
144.75	94.2765	99.932	99.9284	98.0782	93.5701	80.2705	62.1202	7.74306
144.85	93.9714	98.5672	98.343	97.7297	95.0704	79.491	62.3927	7.61672
144.95	94.2963	98.6921	99.7699	99.3116	93.9085	79.5665	61.0377	7.58531
145.05	94.0972	98.5077	98.9886	99.6112	93.1643	78.0762	60.0475	7.74314
145.15	93.6887	99.8496	99.8525	98.1219	92.4568	77.1892	60.9311	7.48671
145.25	94.81	99.1519	98.9734	98.5606	92.7194	76.803	58.8809	7.57254
145.35	95.3366	99.5436	98.4163	98.8893	92.9308	75.1622	57.7663	7.38498
145.45	95.3003	98.2391	98.4366	98.2129	92.0868	74.2351	57.9074	7.82327
145.55	95.5244	99.2844	99.4395	98.0172	92.1499	74.0986	55.0196	7.3747
145.65	94.5798	98.0335	98.6599	99.2532	91.9411	72.6259	55.7604	7.76826
145.75	95.4796	99.6898	98.4694	98.982	89.9865	71.05	54.4459	7.29753
145.85	94.9996	98.0751	97.2507	97.522	89.8236	71.5518	53.5574	7.39732
145.95	95.3926	99.7867	99.0367	97.6747	90.4996	68.6362	53.9187	7.63253
146.05	95.5149	98.3887	99.8946	98.0104	89.3846	68.7451	51.364	7.89252
146.15	94.6781	98.5935	98.2748	97.7537	90.3641	67.7973	50.9402	7.7606
146.25	95.5537	98.3301	97.405	96.8679	89.6122	66.2892	49.4009	7.15086
146.35	97.0758	99.3244	100.169	98.0387	89.0079	67.1207	49.2062	7.38482
146.45	96.5733	98.5476	97.8685	98.3082	87.7829	64.5365	47.2395	7.72402
146.55	96.0941	98.9573	97.4134	97.7056	89.2329	63.1212	47.2815	7.40036
146.65	97.0094	98.7091	99.1639	98.2224	88.2654	63.3444	45.1361	7.39823
146.75	95.6322	99.1782	96.858	97.3683	86.7702	63.4545	45.3403	7.36694
146.85	96.5836	98.7108	97.7767	96.3134	87.8954	60.7525	43.4892	7.12099
146.95	97.3248	98.557	97.7615	97.3966	87.0617	60.577	43.2798	7.12608
147.05	96.1441	98.9462	98.815	97.0893	86.5452	59.9792	42.5551	7.42284
147.15	96.3509	99.5343	96.9692	97.6773	84.1138	58.1108	40.3299	7.26372
147.25	96.8801	98.2451	96.5891	98.1614	85.46	56.4726	39.1302	7.06106
147.35	96.9172	98.4541	99.4968	98.0739	84.0319	56.0846	39.4024	7.46286
147.45	96.8198	99.2232	97.2448	96.5709	83.153	55.418	38.5285	7.54569
147.55	96.8724	100.557	97.3106	96.4387	82.1493	53.812	36.6588	7.54211
147.65	97.0223	98.025	96.7164	96.3623	83.1113	53.0055	37.0847	7.37723
147.75	97.043	99.1697	97.0468	97.7048	82.3668	53.6232	35.5427	7.65114
147.85	98.2737	100.209	98.166	96.2138	81.3651	49.6428	35.363	7.17167
147.95	96.4595	98.5527	96.3498	96.0619	78.5717	50.0244	34.9093	7.18184
148.05	97.7575	98.3802	96.4223	94.6456	80.6265	50.215	32.4352	7.40742
148.15	98.2978	99.7179	96.2967	95.4851	79.2885	48.7761	31.745	7.15167
148.25	97.0163	97.7318	96.4273	96.3889	78.7872	46.0033	31.0806	7.37664
148.35	97.3981	99.6813	96.2495	94.5529	77.2335	46.932	30.3906	7.09762
148.45	97.4765	97.8261	96.0337	94.5315	78.287	44.9292	30.6424	7.03991
148.55	97.442	98.3488	96.3995	93.9177	74.7883	44.7779	29.319	7.26359
148.65	98.7986	99.0371	96.3582	94.3967	75.2006	43.2274	28.4155	7.44842
148.75	98.5349	97.7887	96.1964	93.9693	75.1629	42.219	27.2753	7.31408
148.85	98.0764	98.9173	95.5322	95.3744	73.7718	42.0299	27.0896	7.21333
148.95	98.6254	99.5011	94.4989	93.5839	71.8303	41.8625	27.2376	7.31287
149.05	98.8977	98.1304	94.1416	95.1572	70.8719	39.9707	25.0693	7.22922
149.15	97.5136	96.729	95.3611	92.8663	69.9169	37.9896	25.2794	7.31044
149.25	96.9335	98.466	94.1323	93.419	69.7461	38.1953	24.7948	7.47641
149.35	98.5056	97.9672	94.4686	92.8182	68.3043	37.044	24.3077	7.35759
149.45	96.4681	98.5706	93.7295	91.4466	67.69	36.6373	24.0066	7.17457
149.55	97.9048	97.4666	95.4699	91.9118	66.3695	35.7874	23.0743	7.32866
149.65	97.5472	97.7131	93.244	89.2501	65.2524	35.3254	22.0652	7.39766
149.75	98.2591	97.646	92.6262	92.7753	65.1697	33.8181	21.288	6.93595
149.85	97.885	97.1259	92.2385	89.541	64.9585	33.0506	20.936	7.65257
149.95	97.8824	96.8454	92.697	89.7754	61.3078	32.045	20.3852	7.31855
150.05	98.4228	97.8797	92.8361	88.5874	61.8258	31.191	19.8804	7.09825
150.15	96.7552	96.3092	92.3919	90.741	61.1557	30.3303	19.9966	7.01123
150.25	98.0341	97.2372	90.3675	88.1093	60.1315	29.4522	19.4738	7.26717
150.35	99.8225	97.5015	89.4496	89.0913	58.226	28.9658	18.0361	7.28646
150.45	99.9216	96.5752	91.2726	88.2698	59.7672	28.9072	17.9431	7.43717
150.55	98.0083	96.1307	88.5377	88.8492	56.7665	27.4937	17.1283	7.09901
150.65	98.4814	97.012	87.2752	87.1917	56.3527	26.7252	16.7227	7.29735
150.75	98.4831	95.3089	88.81	86.378	54.6684	25.5438	16.1833	7.24809
150.85	99.1459	95.9803	87.3055	86.0948	54.5983	25.7085	15.9833	7.11188
150.95	99.4045	95.7559	86.3413	85.6308	54.2617	25.0882	15.5316	7.32117
151.05	98.908	95.6964	85.6654	84.6792	52.8021	24.2626	15.9425	7.3064
151.15	98.2479	94.8806	86.4172	85.0358	51.3401	22.8184	15.1212	7.37956
151.25	99.0425	95.2069	85.2044	84.0981	50.9744	23.449	14.8048	7.50941
151.35	99.8285	93.7894	84.5655	83.9377	50.3036	22.3293	14.4904	7.63337
151.45	98.3022	95.4449	83.7954	80.3103	48.7196	22.053	14.453	7.26747
151.55	99.7432	95.1916	82.8432	81.9362	47.8836	21.3161	13.508	7.38626
151.65	99.5923	94.8211	81.8976	82.7641	45.8917	19.9886	12.951	7.53865
151.75	99.4898	93.5786	82.4737	80.0957	45.2106	20.364	13.4417	7.30111
151.85	98.384	92.1356	79.3268	79.3416	44.87	19.6706	13.0535	7.24395
151.95	100.097	92.6302	79.9129	80.4446	44.2683	19.3496	12.8128	7.49924
152.05	99.2131	92.9251	78.8435	78.9097	44.0132	18.3522	12.2563	7.7807
152.15	100.032	91.3699	78.8168	78.0581	42.0866	18.5378	12.5362	7.46183
152.25	99.5579	90.7402	78.2165	77.6216	41.8671	18.0756	12.0013	7.53203
152.35	98.5547	92.5971	77.5638	74.6454	40.8183	17.236	11.6292	7.35522
152.45	99.2149	91.9206	76.4309	76.1022	40.1957	17.0447	11.6039	7.16571
152.55	99.6535	90.2396	76.1952	74.996	39.1193	15.83	11.1577	7.07091
152.65	99.3476	90.9671	74.2088	73.0476	38.6208	16.0434	11.691	7.4144
152.75	99.2493	88.2544	74.4606	72.0394	37.7112	15.4218	11.1814	6.71071
152.85	99.2097	87.9961	73.4511	71.8833	36.0145	15.2834	10.7974	7.02751
152.95	100.417	89.7969	71.24	71.0486	34.9437	14.9061	10.7041	7.16534
153.05	99.1881	87.8321	69.5524	69.638	34.551	14.7104	10.3385	7.26927
153.15	99.657	90.0756	70.9453	69.7827	34.0247	14.5419	10.5074	7.10195
153.25	99.4226	87.6596	69.2781	67.9825	33.0234	14.1976	10.6819	7.1779
153.35	99.7742	86.4409	67.896	67.8951	30.7225	13.558	10.4942	7.47264
153.45	98.528	86.0908	67.0545	65.5246	30.8361	13.3553	9.8675	7.07809
153.55	99.9638	86.044	65.8476	64.9176	30.0376	12.9855	10.0832	7.1355
153.65	99.1201	84.4904	64.5652	64.4678	29.8057	13.1503	9.98099	7.48252
153.75	99.7802	84.8145	64.0241	65.0436	28.8617	12.6711	9.71121	7.03533
153.85	100.596	84.761	62.9879	62.1878	27.4916	13.1179	9.94271	7.2406
153.95	98.9606	82.0912	62.5507	62.5489	27.1517	12.1046	9.69689	7.16965
154.05	99.5458	81.4147	61.3302	60.3192	26.6857	11.6536	9.55836	7.59767
154.15	101.339	80.4094	60.7293	59.3654	25.6089	12.1849	9.50492	7.30974
154.25	99.9853	79.7566	60.9528	58.9425	25.958	11.6042	9.3942	7.19047
154.35	99.8337	80.3654	58.5273	57.89	24.4056	10.9284	9.39688	7.12322
154.45	100.003	79.1415	57.5753	56.8209	24.2095	11.6402	9.65141	7.26751
154.55	99.7673	79.3243	57.0418	56.058	23.4245	10.6838	8.68068	7.4807
154.65	98.6848	78.1667	56.0912	55.3565	22.1928	10.5098	9.14712	7.02124
154.75	99.8673	75.5447	54.965	53.3209	21.9762	10.4956	9.48415	7.40504
154.85	100.255	75.9333	54.3859	52.4924	20.5029	10.3727	8.91846	7.23744
154.95	99.3036	74.8394	52.7317	51.6606	20.6769	10.0349	8.95674	7.44974
155.05	100.019	73.0177	52.0153	50.2853	20.1948	10.057	8.57004	7.05777
155.15	100.22	73.9255	50.7595	50.3652	20.1474	9.91631	8.53302	7.31944
155.25	100.736	71.6823	50.3489	49.1451	19.1007	10.51	8.89292	6.91989
155.35	100.114	70.8623	48.4677	47.4686	19.3513	9.48399	8.55061	6.98528
155.45	98.9158	69.7477	48.6195	45.6252	18.1246	10.0127	8.8698	7.12228
155.55	100.211	68.7001	46.2537	45.8596	17.9821	9.431	8.34295	7.25042
155.65	99.7906	69.2323	45.0269	44.3853	17.7047	9.89661	8.66527	6.97833
155.75	99.7225	68.1183	45.3927	43.7792	16.7812	9.78189	8.25209	7.08959
155.85	99.8431	66.369	43.9154	43.4706	16.8569	9.29054	8.50689	6.80994
155.95	99.5622	65.6911	42.8419	41.9162	16.2005	9.02475	8.49516	6.74839
156.05	100.355	63.5563	42.6417	40.8306	16.5002	9.02721	8.0512	7.00105
156.15	99.4691	63.1955	41.0834	40.5305	14.9837	8.66181	8.01546	6.89302
156.25	99.4993	62.859	40.2105	41.0738	15.5054	8.90586	8.09149	7.02504
156.35	99.9483	61.9071	39.7228	38.5433	14.5271	8.84837	7.81951	6.80235
156.45	101.103	61.0676	38.9795	38.2418	14.7584	8.89058	8.09556	7.34153
156.55	100.627	59.7658	38.352	37.5965	14.115	8.27542	8.23787	6.92034
156.65	99.8388	58.3556	37.2701	36.1609	13.0399	8.72533	7.7161	7.02713
156.75	99.8492	57.2679	35.6988	36.4242	13.5505	8.8623	8.19336	7.13697
156.85	99.0537	57.3959	35.3332	34.1384	13.4289	8.32203	8.10584	6.8922
156.95	100.284	56.0088	34.1139	34.7029	12.2934	8.61391	7.80653	7.55674
157.05	99.345	55.6443	33.752	33.1654	12.7454	8.27762	7.7327	6.78479
157.15	99.9121	54.0453	32.307	32.755	12.4198	8.57714	7.95678	6.67441
157.25	99.9948	53.6437	31.3693	31.6406	11.6957	8.62172	7.45487	6.86124
157.35	99.7492	51.9846	31.9498	31.2535	11.7282	8.4128	7.82735	6.96485
157.45	100.034	51.4299	30.3017	30.0556	12.1204	8.0232	7.88149	7.16043
157.55	98.9856	50.6794	29.2861	29.5652	11.6747	8.26009	7.52288	7.37414
157.65	99.588	48.8302	28.5673	28.4577	11.5642	8.33441	7.71253	6.79249
157.75	99.1985	49.4496	28.9565	27.705	10.5455	8.28795	7.75871	6.90796
157.85	101.279	48.6419	27.3521	25.6197	11.5701	8.30464	7.85873	7.02635
157.95	100.177	46.9091	27.0125	25.4436	11.1065	8.09662	7.61856	7.12781
158.05	100.456	45.8698	25.7124	25.8175	10.5873	8.31468	7.61567	7.07067
158.15	99.008	45.2154	26.0657	24.9913	10.1239	7.87666	7.65948	7.09492
158.25	99.4458	43.7052	24.8147	23.8201	10.2513	7.87572	7.09839	6.83316
158.35	100.359	42.7552	23.7788	23.4609	10.152	7.99722	8.41702	6.81577
158.45	100.529	42.4204	23.7177	22.7298	9.92413	8.06814	7.76919	7.22526
158.55	99.2502	42.2319	23.0797	21.379	9.61461	7.61908	7.523	6.97503
158.65	100.057	39.0478	21.98	21.242	9.44703	8.07117	7.66555	7.43989
158.75	99.0813	38.7881	21.2741	20.6597	9.13239	8.14664	7.67937	6.81965
158.85	100.239	38.3167	20.7665	20.5633	9.70463	7.69704	7.26941	7.32059
158.95	99.7656	38.1343	20.4418	19.5841	9.41233	7.88571	7.64978	6.87236
159.05	98.2246	35.6241	19.2314	19.8603	9.26026	8.15409	7.5961	6.91637
159.15	100.196	36.6729	19.4588	18.8476	9.39639	7.68881	7.72279	7.11399
159.25	99.9414	34.6551	18.4997	18.7792	9.21755	7.95614	7.92028	6.89946
159.35	99.1907	34.7484	17.812	18.0341	9.08696	8.0538	7.25695	7.37376
159.45	100.241	32.676	17.9159	17.5434	9.04434	8.39439	7.41989	7.02165
159.55	99.545	31.6374	17.3815	17.735	8.72731	7.74624	7.31705	7.07901
159.65	101.029	30.9865	16.9824	16.8147	9.03496	8.08423	7.40277	7.46133
159.75	100	30.0053	16.5896	16.9069	8.63474	7.9984	7.64357	7.13675
159.85	98.4125	29.0056	16.3223	15.7193	8.67498	7.86979	7.30146	6.78346
159.95	98.4995	28.2861	16.5457	15.8968	8.45569	7.97098	7.0921	7.37974
160.05	98.6736	29.1494	16.0358	14.9244	8.65401	8.09197	7.26319	6.95867
160.15	100.14	27.617	15.33	14.9992	8.58948	7.89505	7.45568	7.0568
160.25	99.4907	26.3741	14.6619	14.1753	8.27613	7.94259	7.20016	7.13047
160.35	99.2157	26.1322	14.5483	14.3299	8.3276	8.16495	7.42183	6.64796
160.45	99.4174	24.9501	13.9791	13.608	8.6465	7.60126	7.12402	7.07313
160.55	99.4984	25.6926	13.8516	13.7569	8.34286	7.54935	7.33943	7.30305
160.65	99.276	24.7302	13.1949	13.3082	8.88314	7.94446	7.31106	6.80864
160.75	99.1813	24.0066	13.3392	12.8686	8.20221	7.80714	7.71452	6.86284
160.85	100.102	23.6507	13.5751	12.5264	8.01529	8.11995	7.10572	7.07451
160.95	99.2898	22.9179	12.1356	12.93	8.12738	7.96877	7.16468	6.77774
161.05	99.5027	22.2239	11.9958	12.054	8.28574	7.80252	7.57877	6.98025
161.15	99.3217	21.4987	12.2001	12.3113	8.21637	7.45736	7.18314	6.79721
161.25	100.203	20.9901	11.8967	12.074	7.83222	7.64664	7.3079	6.55559
161.35	100.461	20.6822	11.6504	11.7006	8.35298	8.22694	7.31346	6.8377
161.45	99.2304	19.3801	11.8164	11.709	7.97321	7.59876	7.04241	6.56263
161.55	100.117	19.815	10.9843	11.5085	8.00932	7.64565	7.34505	6.7077
161.65	99.7595	18.3069	11.017	11.002	7.72556	7.99297	7.41554	6.92299
161.75	98.821	18.4167	10.4489	11.2188	7.71518	8.31163	7.36785	6.7277
161.85	99.5027	18.3269	10.7499	10.7248	7.80114	7.70021	7.46538	6.55659
161.95	100.74	17.3725	10.4695	10.6323	7.59294	7.89222	7.26901	6.77655
162.05	100.216	17.5679	10.0883	11.0352	7.78244	8.0344	7.4541	6.53558
162.15	99.9069	16.7284	10.0389	10.0187	8.09325	7.98816	7.25327	6.87361
162.25	100.259	16.5615	10.3244	10.7315	7.62767	8.36344	7.71032	6.8093
162.35	99.4458	15.8782	10.0264	10.5205	7.60316	7.87603	7.45985	6.63799
162.45	100.334	16.0586	9.75887	9.7982	7.87163	7.89326	7.24566	6.81095
162.55	99.1313	15.0207	9.95179	9.21676	7.34604	7.95364	7.47539	6.52702
162.65	100.501	14.3357	9.47391	10.0844	8.04111	7.8536	7.27109	6.40305
162.75	101.519	13.8995	9.34067	9.13848	7.90238	7.65225	7.39708	6.79628
162.85	99.6415	14.1608	9.32684	9.52877	7.80227	8.28535	7.51382	6.33904
162.95	100.608	14.1155	9.37488	9.0832	7.46443	7.6902	7.21255	6.67103
163.05	98.7064	13.5069	8.8788	9.04972	7.62645	7.86068	7.41787	6.61078
163.15	99.7966	13.4937	9.19941	8.88175	7.67187	7.69557	7.64971	6.6667
163.25	100.661	13.0422	8.7716	8.85359	7.49573	7.88014	7.56317	6.35698
163.35	98.478	12.754	8.5083	9.18406	7.89755	7.82694	7.25999	6.68046
163.45	99.3588	12.8247	8.76991	8.56834	7.83006	7.74193	7.49423	6.39558
163.55	99.738	12.2707	8.82857	9.19487	6.98271	7.90326	7.67732	6.89973
163.65	100.364	12.5086	8.81997	8.24471	7.23774	7.7612	7.49628	6.39333
163.75	99.3855	12.185	8.53578	8.93402	7.70259	7.70598	7.78899	6.51165
163.85	100.5	12	8.34731	8.4708	7.45415	7.08412	7.54461	6.42009
163.95	100.409	11.885	8.43624	8.55707	7.33435	7.83181	7.73756	6.86104
164.05	99.6553	11.5287	8.51184	8.48023	7.39018	7.76468	7.14774	6.10617
164.15	99.1778	11.276	8.41536	8.27568	7.63432	7.69617	7.32857	6.8679
164.25	100.544	11.5218	8.17562	8.15164	7.07356	7.50145	7.35996	6.49375
164.35	99.3157	10.8867	8.24022	8.09405	7.6803	7.51557	7.30326	6.63623
164.45	100.263	11.1732	7.92173	8.04009	6.92538	7.68431	7.54078	6.43827
164.55	99.6105	10.5046	8.11685	7.45485	7.92967	7.72513	7.60586	6.34878
164.65	99.5363	10.47	7.95244	8.43704	7.59678	7.38123	7.01204	6.37783
164.75	97.904	9.78669	7.84773	8.31558	7.33617	7.86655	7.38879	6.62134
164.85	100.376	10.0816	7.77366	7.88506	7.86117	7.46286	6.90944	6.49373
164.95	98.6047	9.6344	8.03512	7.99888	7.13393	7.3053	7.43498	6.27611
165.05	99.5846	9.56336	8.0901	8.42126	7.52616	7.48163	7.26262	6.38511
165.15	100.914	9.96541	7.8666	7.67115	7.13534	7.63284	7.41297	6.4078
165.25	98.4763	9.84669	7.66844	8.44377	7.25807	7.55318	7.32972	6.63178
165.35	98.9503	8.91459	7.68775	7.7662	7.16796	7.58164	7.41236	6.35982
165.45	99.4122	9.51101	7.90895	7.72095	7.10516	7.62693	7.28835	6.52829
165.55	98.9572	8.91085	7.29802	7.72928	7.21389	7.5565	6.99001	6.36396
165.65	99.6837	9.13682	7.66324	7.92479	7.38379	7.50998	7.32542	6.44421
165.75	98.852	8.90711	7.71413	7.56404	7.53099	7.29776	6.91628	6.24428
165.85	100.09	9.18305	7.40958	7.90692	7.11466	7.46161	7.29113	6.3164
165.95	98.9184	9.20048	7.35593	7.32288	7.02443	7.27886	7.13071	6.45383
166.05	99.2485	8.6859	7.68523	7.81655	6.85597	7.62866	6.89796	6.15988
166.15	99.5019	8.53778	7.34534	7.34511	6.99762	7.92457	6.81305	6.52273
166.25	98.7882	8.74921	7.91613	7.603	7.09972	7.54404	6.81591	6.25003
166.35	99.925	8.44213	7.36142	7.70232	6.78038	7.12619	7.13857	6.17217
166.45	98.9873	8.18715	7.48562	7.58949	6.88051	6.85013	6.98849	6.25851
166.55	99.4338	7.90996	7.71438	7.80576	7.07383	7.30088	6.91323	6.02394
166.65	99.7733	8.19035	7.59649	7.34023	6.68197	6.88479	7.01386	6.29179
166.75	98.9856	8.14039	7.28036	7.46106	7.45413	6.77348	6.56756	6.05686
166.85	98.8512	7.96726	7.27936	7.67654	6.31878	7.0643	6.49256	5.84953
166.95	100.078	7.92385	7.30402	7.57122	7.25019	6.89354	7.02565	5.57135
167.05	100.359	8.08329	7.08741	7.22608	6.90958	7.12575	6.56404	5.99856
167.15	99.9767	7.84943	7.25388	7.72449	7.05711	6.78657	6.92206	5.79538
167.25	98.7822	7.81661	7.0443	7.26168	6.71001	6.67724	6.75446	5.58984
167.35	98.983	8.0995	6.91131	7.10864	6.98697	6.85274	6.62848	5.88373
167.45	98.8615	8.41206	6.73327	7.15134	6.86179	6.72693	6.56383	5.67154
167.55	99.5406	7.70597	7.17032	7.4092	6.8811	6.5883	6.80909	5.63612
167.65	97.4395	7.272	6.67075	7.17367	6.81047	6.64102	6.63636	5.8159
167.75	98.7305	7.81215	6.33959	7.20504	6.648	6.75756	6.29968	5.60104
167.85	98.5202	7.79699	6.35751	7.02856	6.74921	6.34537	7.02112	5.35773
167.95	98.8917	7.33061	7.21206	7.25161	6.52126	6.43298	6.39755	5.62319
168.05	99.2666	7.14261	6.89078	7.03757	6.48631	6.36925	6.46448	5.50026
168.15	98.7012	7.72367	6.85177	7.23859	6.62074	6.35671	6.78048	5.25544
168.25	98.9787	7.07115	6.56565	7.03671	6.35357	6.33325	6.25628	5.43666
168.35	98.2168	7.10382	6.59495	7.11503	6.67925	6.4184	6.22097	5.18776
168.45	99.6337	6.89375	6.7997	6.61913	6.41266	5.95333	6.12262	5.23023
168.55	99.108	7.16086	6.74244	6.59714	6.42138	6.36854	6.03251	5.08482
168.65	97.592	7.18891	6.67495	6.84702	6.27339	6.06865	6.24409	5.29742
168.75	99.5984	6.77412	6.82897	6.55369	6.44102	6.04673	5.8389	4.97612
168.85	98.5409	6.81394	7.01013	6.48746	6.16606	5.7427	6.05561	5.00496
168.95	99.4631	6.82807	6.51123	6.79288	5.84197	6.24592	5.86352	5.11015
169.05	98.4254	7.00868	6.53847	6.44716	6.12073	5.87806	5.77607	5.31751
169.15	98.8649	6.80148	6.62806	6.50202	5.60926	5.90939	5.8588	5.07562
169.25	97.9092	7.16941	6.35249	5.86606	5.837	5.74567	5.62676	4.95435
169.35	98.9649	6.66623	6.51738	5.83938	5.96082	5.97232	6.00283	4.98256
169.45	98.4633	6.65479	6.10576	6.37476	5.40803	5.50733	5.35282	5.02767
169.55	97.7851	6.98048	6.19049	6.14453	5.92776	5.49527	6.01209	4.62186
169.65	99.0089	6.3189	6.21838	5.82304	5.89566	5.72728	5.47747	4.74536
169.75	97.9712	6.13429	6.18463	6.09704	5.23438	5.93386	5.81199	4.83563
169.85	97.0809	6.55306	6.07464	5.82407	6.01779	5.6237	5.6148	4.74426
169.95	97.5911	6.27995	6.10989	5.76434	5.70542	5.25216	5.44226	3.90137
170.05	98.0496	6.55381	6.01098	6.18256	5.83296	4.93219	5.45164	4.31618
170.15	97.954	6.41984	6.13977	5.69015	5.62705	4.89295	5.13656	4.65705
170.25	97.3645	5.89936	5.79746	5.70956	5.28169	4.99052	5.01065	4.74045
170.35	97.8635	6.08293	5.69965	5.35538	5.71567	4.99937	5.0026	4.54531
170.45	97.6067	6.03286	5.50138	5.55377	5.23964	5.24354	5.32526	4.18237
170.55	98.8158	6.31771	5.87745	5.85181	5.16032	4.88901	5.08352	4.19349
170.65	97.5006	5.93576	5.3732	5.31153	4.83074	4.69564	4.96689	3.99802
170.75	96.8948	5.90959	5.66243	5.38511	5.06787	4.79639	4.50516	4.42954
170.85	97.7532	5.77937	5.60823	5.1063	5.12876	4.94943	5.07804	4.13831
170.95	97.3774	5.54221	5.19427	5.17624	4.69857	5.00479	4.67186	3.9713
171.05	97.4084	5.22878	5.5046	5.41581	4.81735	4.37791	4.57927	3.91033
171.15	97.5248	5.65977	5.02439	5.24318	4.76751	4.76362	4.49417	3.77978
171.25	98.2634	5.20859	4.93147	4.99027	4.945	4.33778	4.26381	3.57573
171.35	97.3524	5.12383	5.04717	4.83517	5.05251	4.35363	3.89006	3.64107
171.45	97.9936	5.17671	4.89686	5.23285	4.60851	4.02992	4.25327	3.68054
171.55	96.4242	4.7863	5.16547	5.09027	4.5041	4.21224	4.21431	3.61523
171.65	97.8781	5.31526	4.47072	4.90472	4.39108	4.39786	4.04909	3.62441
171.75	98.1203	4.60348	4.93261	4.40624	4.34038	3.99213	4.04943	3.49872
171.85	97.5825	4.81173	4.78127	4.40495	4.47873	4.04822	4.13692	3.44155
171.95	97.6127	5.09935	4.49338	4.5429	4.59364	4.00989	3.70765	3.24409
172.05	97.3162	4.55724	4.58185	4.84206	4.21446	3.6996	3.75503	3.05159
172.15	97.6316	4.66777	4.27809	4.51054	3.82295	3.56907	3.56755	3.01739
172.25	95.9036	4.99688	4.68148	4.22231	4.02463	3.73256	3.72138	2.87503
172.35	97.0292	4.2839	4.04738	3.98082	3.9995	3.83915	3.65684	3.2419
172.45	97.4541	4.48633	3.91953	3.93581	4.01719	3.51268	3.41529	2.84714
172.55	97.012	4.59435	3.91435	4.20242	3.94416	3.50351	3.22489	2.73889
172.65	98.0876	4.29711	4.09874	4.11238	3.83126	3.43058	3.16982	2.70139
172.75	96.6991	3.9831	3.86433	3.87331	3.55609	3.50973	3.28789	2.77146
172.85	96.8224	4.03805	3.49735	4.05348	3.54092	3.32482	3.43947	2.65171
172.95	95.9924	4.19589	3.84022	3.8499	3.43495	3.19642	3.3445	2.74409
173.05	96.787	3.56569	3.69644	4.04857	3.38063	3.22517	2.71498	2.70159
173.15	95.5529	3.96522	3.82962	3.43692	3.15347	3.11178	2.94238	2.92457
173.25	97.1361	3.99668	3.54864	3.7322	3.11318	2.71097	2.96558	2.19609
173.35	95.9933	3.47127	3.41565	3.85386	3.25597	2.83369	2.86661	2.73131
173.45	96.7664	3.66568	3.28204	3.6911	3.31512	2.84196	3.01092	2.34819
173.55	96.2958	4.04176	3.57367	3.08371	2.5733	2.79011	2.6297	2.24597
173.65	95.9347	3.31354	3.2052	3.94798	3.05626	2.88637	2.76597	2.33812
173.75	96.4397	3.60578	3.15261	3.3313	2.98571	2.82614	2.68962	2.17072
173.85	95.596	3.51972	3.21189	3.33804	2.92609	2.50174	2.66281	2.34816
173.95	95.9726	3.27858	3.12716	3.20614	2.60332	2.49213	2.27696	2.04912
174.05	95.5003	3.18101	3.2396	3.27433	2.83711	2.19349	2.5046	2.25299
174.15	95.8545	3.48776	2.94939	3.0562	2.75781	2.56771	2.3145	2.0642
174.25	96.1303	3.257	2.91011	3.19184	2.5413	2.24636	2.35003	2.1201
174.35	94.5643	3.00439	2.97761	3.00836	2.29678	2.3852	2.13692	1.91427
174.45	95.8347	2.88168	2.77937	2.62361	2.57793	2.11495	2.21973	1.76612
174.55	95.4279	3.11681	2.67463	2.86857	2.44531	2.14617	2.27876	1.83538
174.65	95.3883	2.94585	2.52034	2.60805	2.26217	2.10432	1.81698	1.69412
174.75	94.7539	3.03494	2.54352	2.74742	2.35454	1.60883	1.95235	1.88053
174.85	94.8039	2.7268	2.28512	2.66239	2.03907	2.06647	2.00012	1.74772
174.95	96.4561	2.61302	2.6991	2.31033	1.83664	1.862	1.98453	2.05541
175.05	95.1314	2.48204	2.41755	2.326	2.04006	1.83876	1.96836	1.87595
175.15	94.3368	2.63048	2.1197	2.16844	2.1034	1.73938	1.77331	1.52689
175.25	95.1383	2.54194	1.92419	2.24689	1.97265	1.25119	1.53127	1.56886
175.35	94.4221	2.55984	2.23775	2.15598	2.0123	1.51098	1.38847	1.64507
175.45	95.3141	2.59126	1.94864	2.1056	1.69214	1.72535	1.66715	1.46018
175.55	95.0203	2.26983	2.17544	2.04651	1.85048	1.37491	1.41187	1.48405
175.65	95.5046	2.46978	1.82937	2.08897	1.5041	1.41984	1.55124	1.55872
175.75	94.7669	2.1609	1.87735	1.84595	1.68934	1.40544	1.39027	1.39197
175.85	94.5428	2.51208	2.19507	2.00713	1.48826	1.571	1.39855	1.27562
175.95	95.7709	2.24851	1.78056	1.76972	1.42183	1.40863	1.33905	1.21474
176.05	94.5273	2.56651	1.61558	1.79041	1.61944	1.3586	1.19236	1.19643
176.15	94.5997	2.26854	1.92742	1.73415	1.33423	1.1758	1.15649	1.06371
176.25	94.8987	2.3959	1.80758	1.46481	1.47042	1.23741	1.15679	1.06707
176.35	94.8522	1.95911	1.72057	1.808	1.28337	1.13996	1.39309	1.22525
176.45	93.7215	2.05478	1.76703	1.66876	1.16027	1.15576	1.30544	1.1116
176.55	93.9421	1.65655	1.59496	1.53192	1.1411	1.16749	1.08859	1.22905
176.65	93.6379	1.88397	1.795	1.3589	1.27129	1.16558	1.13613	0.89758
176.75	94.1765	1.67207	1.57097	1.65606	1.17069	0.96194	0.98299	0.81235
176.85	94.3592	1.74038	1.31586	1.43732	0.96589	0.81484	1.01016	0.99924
176.95	93.8033	1.39201	1.39566	1.34394	1.00169	0.89483	1.1099	0.83783
177.05	94.9082	1.70871	1.42926	1.39776	0.88037	0.7818	0.96301	0.96813
177.15	94.155	1.59969	1.37954	1.22902	0.86936	0.90029	1.04335	0.89747
177.25	93.9335	1.52292	1.45101	1.24374	1.00303	0.85946	0.92073	0.78194
177.35	92.6829	1.30462	1.1308	1.05754	0.91274	0.69345	0.79697	0.77314
177.45	93.4448	1.47609	1.41563	1.3303	0.84444	0.8121	0.84511	0.82912
177.55	94.1317	1.40496	1.16696	1.09037	0.70655	0.6625	0.82224	0.72939
177.65	94.5583	1.39886	1.22163	1.20393	0.78012	0.65466	0.75684	0.61139
177.75	92.2615	1.06154	1.01998	1.02451	0.72544	0.71806	0.69731	0.4758
177.85	93.2681	1.36821	1.3518	1.08247	0.60967	0.68808	0.79913	0.63165
177.95	94.4678	1.11343	1.18346	0.83227	0.66266	0.62285	0.72954	0.6027
178.05	93.2931	0.95716	1.06158	0.97702	0.70358	0.71285	0.73095	0.55097
178.15	92.6347	1.08743	1.13064	0.78477	0.63128	0.62497	0.59516	0.57641
178.25	93.7835	1.04196	1.02743	0.88792	0.51795	0.51006	0.61725	0.60055
178.35	93.044	0.98013	1.12197	0.8747	0.4978	0.55269	0.64585	0.46177
178.45	93.8266	1.22935	1.0744	0.74538	0.50812	0.39176	0.6269	0.41417
178.55	93.568	0.98999	0.84221	0.7605	0.45039	0.53877	0.55395	0.47291
178.65	92.4364	0.90462	0.90678	0.90094	0.40281	0.46324	0.48587	0.59501
178.75	93.7266	0.85295	1.03301	0.73445	0.40046	0.56296	0.51588	0.34347
178.85	94.8694	1.01242	0.65183	0.52709	0.47423	0.4214	0.65295	0.37632
178.95	93.1785	1.01982	0.66448	0.72486	0.40724	0.62675	0.40441	0.26021
179.05	92.8544	0.85291	0.67308	0.7105	0.43634	0.49317	0.46921	0.34045
179.15	92.5649	0.84378	0.7176	0.51434	0.46319	0.49826	0.54555	0.33075
179.25	93.8602	0.69945	0.61155	0.53874	0.3564	0.34108	0.67818	0.36775
179.35	93.044	0.74352	0.5894	0.41662	0.31068	0.39914	0.49816	0.3362
179.45	93.2354	0.76301	0.54363	0.39091	0.31819	0.34336	0.44824	0.37151
179.55	92.8889	0.85816	0.56482	0.40144	0.33684	0.57714	0.40228	0.2534
179.65	91.959	0.58702	0.65962	0.38714	0.41914	0.25816	0.58402	0.20366
179.75	94.0188	0.80285	0.61947	0.35459	0.3327	0.38308	0.35377	0.28999
179.85	92.5356	0.77134	0.51282	0.34651	0.29554	0.21469	0.37216	0.18634
179.95	92.5881	0.76575	0.40373	0.34073	0.38166	0.46204	0.30992	0.25835
180.05	90.599	0.6782	0.49225	0.28888	0.27549	0.32842	0.3278	0.32106
180.15	93.1423	0.69682	0.45648	0.22836	0.34048	0.21998	0.3371	0.27974
180.25	92.252	0.52	0.48494	0.2302	0.27022	0.22458	0.28421	0.18415
180.35	92.5795	0.58009	0.50337	0.54492	0.27876	0.28134	0.23511	0.38205
180.45	92.1546	0.61623	0.49067	0.2705	0.18489	0.25956	0.20312	0.21372
180.55	91.5332	0.59377	0.4194	0.20405	0.33278	0.20554	0.26263	0.19186
180.65	92.6795	0.51738	0.46714	0.21963	0.28667	0.25563	0.24371	0.21732
180.75	92.6071	0.46982	0.44482	0.31377	0.30575	0.27702	0.15119	0.17717
180.85	93.2164	0.65433	0.46133	0.32773	0.27688	0.20738	0.21076	0.2834
180.95	91.9116	0.51542	0.48107	0.14842	0.20624	0.21965	0.24306	0.22427
181.05	92.3339	0.64862	0.4673	0.22886	0.28218	0.20436	0.2437	0.11034
181.15	92.3261	0.73457	0.4066	0.24506	0.29336	0.22101	0.25406	0.16707
181.25	91.8521	0.45707	0.39465	0.24549	0.249	0.22966	0.34272	0.17954
181.35	91.8081	0.42104	0.57404	0.15374	0.22783	0.24817	0.23765	0.21685
181.45	91.8418	0.46386	0.34473	0.1403	0.18749	0.22046	0.30503	0.20088
181.55	93.1793	0.58909	0.3558	0.19973	0.32736	0.21709	0.20824	0.15551
181.65	92.5433	0.5767	0.32106	0.13174	0.19264	0.16668	0.17098	0.16488
181.75	92.1046	0.41288	0.43976	0.13506	0.18887	0.24987	0.17482	0.11724
181.85	91.9081	0.48243	0.34124	0.12847	0.24756	0.33749	0.18645	0.159
181.95	91.1807	0.45545	0.3106	0.20238	0.23527	0.25235	0.18973	0.09848
182.05	92.5993	0.40639	0.34679	0.14387	0.34723	0.28216	0.20686	0.15011
182.15	92.951	0.39854	0.32165	0.18043	0.38641	0.17963	0.24194	0.18059
182.25	92.3632	0.55414	0.34786	0.09677	0.16917	0.18103	0.19618	0.13226
182.35	92.2193	0.46704	0.28175	0.15049	0.20028	0.23276	0.11648	0.16653
182.45	91.3031	0.52881	0.2909	0.18223	0.26645	0.12992	0.14366	0.16017
182.55	92.8665	0.40823	0.3551	0.13548	0.15402	0.26498	0.1194	0.22941
182.65	92.4761	0.42617	0.23107	0.15704	0.16496	0.09845	0.11801	0.31026
182.75	91.6616	0.44472	0.24716	0.16311	0.15134	0.11598	0.15242	0.16561
182.85	90.8817	0.37098	0.40096	0.07382	0.09715	0.13301	0.18134	0.1916
182.95	92.7346	0.38777	0.32883	0.29276	0.13671	0.17056	0.06928	0.23408
183.05	92.5209	0.33065	0.41125	0.26701	0.25298	0.13047	0.12763	0.17341
183.15	92.7545	0.35477	0.33998	0.0973	0.14614	0.28302	0.06552	0.28762
183.25	92.4218	0.42612	0.27086	0.06945	0.10747	0.18826	0.17575	0.12992
183.35	91.8573	0.32507	0.27363	0.09264	0.15454	0.1518	0.12545	0.10362
183.45	93.568	0.28816	0.27668	0.1202	0.11896	0.10031	0.08607	0.11342
183.55	93.8137	0.37621	0.24017	0.07215	0.14468	0.18013	0.11435	0.05694
183.65	91.7582	0.57011	0.30191	0.19281	0.24105	0.1665	0.15342	0.09829
183.75	91.9383	0.40368	0.29578	0.18844	0.119	0.15847	0.09964	0.09032
183.85	92.7131	0.61606	0.32574	0.15657	0.18016	0.08852	0.1314	0.11439
183.95	91.0894	0.49262	0.3172	0.15069	0.14873	0.13322	0.11788	0.11626
184.05	91.772	0.30159	0.29472	0.12408	0.16498	0.0972	0.11227	0.10404
184.15	92.5321	0.32697	0.26347	0.24135	0.18001	0.09746	0.07118	0.11688
184.25	93.0044	0.43951	0.24389	0.08969	0.14158	0.13608	0.13089	0.03645
184.35	91.7633	0.59262	0.3381	0.23166	0.28811	0.11516	0.09845	0.12368
184.45	91.6815	0.39236	0.32753	0.12639	0.20256	0.07387	0.14107	0.06239
184.55	92.1736	0.32254	0.27823	0.12406	0.31111	0.06483	0.13801	0.12123
184.65	91.4979	0.33926	0.39179	0.12382	0.12819	0.0991	0.1577	0.16376
184.75	91.8185	0.3413	0.31118	0.12002	0.19343	0.06304	0.10684	0.13316
184.85	91.8392	0.30947	0.35654	0.10605	0.16765	0.09821	0.09896	0.10776
184.95	92.2391	0.22969	0.22245	0.09524	0.19038	0.09231	0.13627	0.11403
185.05	91.6711	0.47446	0.28121	0.14347	0.19686	0.09761	0.06657	0.11342
185.15	91.3772	0.28051	0.21578	0.12635	0.15527	0.07218	0.09937	0.09782
185.25	92.2356	0.37496	0.31106	0.17553	0.09477	0.17161	0.0638	0.07729
185.35	91.809	0.30328	0.44815	0.11258	0.11463	0.1287	0.12713	0.14672
185.45	92.7622	0.24032	0.2634	0.06302	0.15113	0.17157	0.10881	0.09533
185.55	92.3175	0.25583	0.24376	0.12144	0.11504	0.17732	0.15622	0.17801
185.65	92.0107	0.25525	0.2504	0.11448	0.15168	0.27103	0.33644	0.06481
185.75	91.5944	0.27578	0.273	0.08794	0.05644	0.13447	0.13397	0.10325
185.85	93.3095	0.446	0.30015	0.08058	0.09848	0.06614	0.04727	0.11875
185.95	91.6108	0.33521	0.18813	0.12149	0.18551	0.11993	0.1057	0.13063
186.05	92.8553	0.26727	0.31592	0.21527	0.07939	0.15731	0.0803	0.0668
186.15	93.6887	0.33792	0.41337	0.08547	0.13993	0.09136	0.12732	0.20518
186.25	91.5022	0.31505	0.31317	0.0812	0.09829	0.09448	0.08843	0.21111
186.35	93.3733	0.32309	0.24818	0.11557	0.05591	0.09877	0.069	0.21637
186.45	91.8918	0.31375	0.30043	0.06782	0.06473	0.16	0.11304	0.20781
186.55	90.7688	0.24651	0.29374	0.07452	0.17908	0.12791	0.13406	0.099
186.65	91.6306	0.29583	0.29021	0.13541	0.08764	0.12076	0.06706	0.14799
186.75	92.2477	0.33762	0.20204	0.09325	0.12186	0.06905	0.11765	0.10293
186.85	91.3893	0.37245	0.47068	0.10854	0.1713	0.14329	0.11747	0.0877
186.95	91.8237	0.3487	0.27624	0.08634	0.09669	0.11802	0.11626	0.07979
187.05	92.7717	0.29211	0.26223	0.06024	0.10865	0.13251	0.12112	0.07908
187.15	93.013	0.26653	0.24745	0.04777	0.10101	0.09637	0.08456	0.1346
187.25	91.8633	0.2334	0.3144	0.07954	0.16758	0.0906	0.12197	0.07802
187.35	91.3902	0.24048	0.24865	0.06195	0.07019	0.09059	0.11104	0.07505
187.45	91.4789	0.26184	0.21154	0.09415	0.13863	0.13766	0.08386	0.16564
187.55	91.1773	0.28583	0.33754	0.08393	0.14437	0.12374	0.09653	0.08601
187.65	92.9665	0.25084	0.23374	0.10509	0.17278	0.22381	0.08841	0.13078
187.75	92.2365	0.26546	0.3786	0.0922	0.11033	0.0928	0.08997	0.12029
187.85	91.7677	0.18727	0.29404	0.06892	0.11754	0.13838	0.06801	0.06492
187.95	91.3229	0.27429	0.2806	0.16507	0.09605	0.17575	0.11752	0.08987
188.05	91.4729	0.22317	0.26411	0.12261	0.0815	0.09316	0.11878	0.13595
188.15	92.3623	0.22001	0.30224	0.06372	0.0976	0.12619	0.0782	0.10444
188.25	91.4643	0.20313	0.37043	0.31923	0.05033	0.1474	0.08586	0.09813
188.35	92.4209	0.23829	0.35638	0.26695	0.20065	0.07297	0.05911	0.12872
188.45	91.934	0.41982	0.29557	0.28733	0.12124	0.10416	0.11533	0.05542
188.55	91.1135	0.20629	0.22248	0.07693	0.0558	0.07036	0.1103	0.26598
188.65	91.9943	0.31014	0.25859	0.04724	0.09128	0.0861	0.14701	0.23828
188.75	91.0342	0.18623	0.27	0.14578	0.10175	0.14041	0.1233	0.09694
188.85	92.1055	0.31219	0.2464	0.03413	0.10461	0.28352	0.27959	0.06861
188.95	91.9797	0.3037	0.2481	0.13558	0.11146	0.09261	0.09421	0.06534
189.05	90.1465	0.2495	0.28938	0.1309	0.06833	0.08819	0.05048	0.1564
189.15	92.1943	0.21524	0.33827	0.19647	0.0639	0.13558	0.02918	0.1149
189.25	90.7188	0.19153	0.23317	0.24184	0.08201	0.18369	0.10491	0.09057
189.35	91.6815	0.39329	0.24519	0.19056	0.09275	0.16651	0.10413	0.26891
189.45	92.4261	0.28365	0.26668	0.10034	0.05751	0.11684	0.12844	0.0845
189.55	92.0305	0.17053	0.2858	0.14077	0.09708	0.08044	0.11829	0.28651
189.65	91.1618	0.19412	0.29119	0.11603	0.08743	0.09058	0.05381	0.20272
189.75	92.0952	0.21909	0.24847	0.13326	0.08866	0.0788	0.07737	0.15376
189.85	91.6504	0.15063	0.26361	0.05684	0.17085	0.12354	0.03123	0.13947
189.95	90.9635	0.20988	0.28407	0.05656	0.15529	0.13029	0.09836	0.08881
190.05	91.1394	0.15295	0.24285	0.10247	0.11869	0.10441	0.09575	0.07123
190.15	91.7426	0.23103	0.2205	0.08814	0.18269	0.08797	0.08745	0.17603
190.25	90.7895	0.17014	0.16971	0.07351	0.06639	0.07943	0.05871	0.08392
190.35	91.3393	0.2055	0.26471	0.08174	0.19481	0.11599	0.09033	0.10435
190.45	90.9989	0.23328	0.22294	0.04894	0.04686	0.09511	0.14619	0.23337
190.55	90.4189	0.14907	0.24961	0.23797	0.27693	0.07553	0.09426	0.06568
190.65	91.8823	0.25895	0.21873	0.12027	0.08846	0.1063	0.05725	0.06128
190.75	91.7383	0.18878	0.22479	0.09803	0.1167	0.08282	0.07937	0.05246
190.85	91.3143	0.17758	0.3245	0.10317	0.07864	0.12379	0.06061	0.08406
190.95	91.8961	0.22089	0.32976	0.0872	0.11043	0.0822	0.05367	0.07649
191.05	91.4031	0.27674	0.27679	0.07678	0.20927	0.07988	0.05792	0.06523
191.15	91.0109	0.21199	0.27248	0.10137	0.16743	0.09925	0.04675	0.06565
191.25	90.805	0.19897	0.24625	0.09919	0.21829	0.11683	0.17433	0.08495
191.35	92.589	0.22701	0.35221	0.08735	0.13698	0.12384	0.05074	0.07325
191.45	92.2425	0.21604	0.33595	0.07763	0.14444	0.13151	0.06278	0.07781
191.55	92.4752	0.20431	0.25071	0.09187	0.08319	0.11529	0.05744	0.10979
191.65	90.9937	0.17356	0.20619	0.13402	0.06816	0.1415	0.06275	0.09957
191.75	90.293	0.20658	0.26264	0.10604	0.11473	0.122	0.08187	0.14262
191.85	92.2968	0.19971	0.28816	0.07688	0.0746	0.12116	0.04557	0.08083
191.95	90.7705	0.19586	0.24349	0.08747	0.05686	0.10642	0.06566	0.07844
192.05	90.1965	0.21094	0.18999	0.15309	0.09289	0.12765	0.04463	0.29827
192.15	91.7323	0.2051	0.18956	0.24098	0.09839	0.14598	0.05831	0.16497
192.25	90.5404	0.22682	0.25421	0.08297	0.1565	0.08971	0.04756	0.05133
192.35	91.198	0.32009	0.19075	0.07298	0.10443	0.09122	0.09517	0.07061
192.45	90.6007	0.2674	0.19059	0.07033	0.11602	0.10552	0.03091	0.08421
192.55	90.5085	0.21705	0.17077	0.05615	0.10944	0.13232	0.09291	0.0707
192.65	90.4964	0.10792	0.2049	0.0612	0.19563	0.08349	0.11078	0.09313
192.75	91.2747	0.20083	0.18585	0.03496	0.13595	0.11721	0.09517	0.11102
192.85	91.2445	0.19515	0.16197	0.09003	0.09919	0.22554	0.1017	0.06982
192.95	90.8187	0.23368	0.1806	0.06966	0.07899	0.12699	0.09855	0.04282
193.05	89.8543	0.14594	0.12872	0.05508	0.05112	0.11376	0.08944	0.06928
193.15	90.8765	0.1856	0.15908	0.03828	0.09285	0.11832	0.1274	0.0911
193.25	91.5005	0.16973	0.21331	0.09571	0.05301	0.05723	0.08793	0.12173
193.35	90.1293	0.21379	0.14595	0.05265	0.09298	0.12709	0.11721	0.1236
193.45	90.8593	0.17985	0.167	0.05354	0.33475	0.12588	0.10846	0.06552
193.55	89.9	0.16135	0.17438	0.06384	0.17458	0.18822	0.0598	0.11704
193.65	89.607	0.20632	0.20242	0.07765	0.09745	0.2323	0.09711	0.0538
193.75	89.0933	0.2356	0.15496	0.0822	0.09096	0.09182	0.17656	0.08891
193.85	89.6372	0.1977	0.37108	0.08936	0.16553	0.13054	0.08298	0.10308
193.95	90.0655	0.25353	0.14724	0.10329	0.18781	0.08359	0.07369	0.04341
194.05	88.9529	0.17685	0.16404	0.08139	0.11648	0.09129	0.04106	0.06919
194.15	89.3355	0.19956	0.18786	0.04971	0.30023	0.10814	0.07158	0.05297
194.25	90.4275	0.3684	0.17507	0.07611	0.20787	0.14744	0.10143	0.09769
194.35	89.8095	0.18994	0.23492	0.11201	0.13293	0.14111	0.07762	0.07741
194.45	89.5372	0.21398	0.23919	0.14628	0.12611	0.12922	0.08213	0.07484
194.55	88.69	0.19837	0.17995	0.10212	0.12088	0.10295	0.07061	0.1096
194.65	89.0184	0.19019	0.20039	0.09215	0.07477	0.42911	0.07222	0.08805
194.75	89.582	0.26365	0.14557	0.15863	0.04242	0.16072	0.08832	0.08941
194.85	88.9175	0.26145	0.20091	0.08415	0.05645	0.10308	0.06874	0.05625
194.95	87.9764	0.14158	0.16619	0.03552	0.10607	0.11224	0.10762	0.08503
195.05	87.8936	0.18966	0.21913	0.07965	0.0657	0.13	0.1057	0.15217
195.15	88.8882	0.18692	0.2275	0.10428	0.06096	0.13136	0.10408	0.08866
195.25	88.1841	0.12372	0.18151	0.04424	0.10954	0.14882	0.02934	0.1083
195.35	88.3487	0.14912	0.20097	0.08024	0.12227	0.19319	0.04304	0.12129
195.45	90.898	0.30678	0.21067	0.06332	0.15603	0.29337	0.05271	0.08434
195.55	89.3372	0.22268	0.17802	0.05859	0.16914	0.16139	0.07089	0.07514
195.65	89.0442	0.18507	0.22236	0.07319	0.10903	0.10129	0.05212	0.06641
195.75	86.7905	0.10969	0.16905	0.03503	0.0712	0.21437	0.0898	0.19192
195.85	87.8126	0.15184	0.18715	0.11758	0.10685	0.19498	0.09362	0.10834
195.95	87.0025	0.11531	0.23425	0.06134	0.07504	0.19352	0.09171	0.0824
196.05	87.9479	0.18566	0.29386	0.07465	0.16602	0.13394	0.04795	0.10138
196.15	86.6474	0.16886	0.12776	0.15848	0.14948	0.13506	0.11371	0.08544
196.25	87.4429	0.17479	0.18997	0.14904	0.08596	0.10349	0.06124	0.09098
196.35	86.4957	0.13912	0.06488	0.06781	0.08071	0.11348	0.09438	0.08566
196.45	87.8368	0.1432	0.16627	0.04446	0.10452	0.11424	0.07491	0.12909
196.55	87.9376	0.11186	0.21435	0.07082	0.08098	0.11582	0.10738	0.11885
196.65	86.1924	0.12286	0.15078	0.093	0.09588	0.10228	0.0916	0.0806
196.75	87.0103	0.17689	0.1602	0.08037	0.13441	0.12397	0.09503	0.07036
196.85	86.6328	0.11835	0.16082	0.06394	0.11042	0.09594	0.09597	0.09916
196.95	86.2923	0.17045	0.15124	0.21193	0.07339	0.1123	0.07533	0.08397
197.05	85.8357	0.122	0.2205	0.19979	0.05125	0.06527	0.07126	0.08255
197.15	83.9212	0.17596	0.21931	0.08983	0.05657	0.07814	0.06423	0.06833
197.25	86.0917	0.22895	0.14347	0.02919	0.06712	0.07586	0.04953	0.08607
197.35	85.0098	0.24529	0.14517	0.10359	0.10006	0.04043	0.03957	0.07812
197.45	83.7976	0.15968	0.12383	0.0757	0.09907	0.09652	0.11988	0.13361
197.55	83.5788	0.16213	0.11794	0.04823	0.08543	0.07993	0.08756	0.12276
197.65	84.6507	0.14261	0.12587	0.06005	0.12219	0.14396	0.04136	0.13622
197.75	83.424	0.0945	0.10752	0.12187	0.09625	0.06493	0.04098	0.19352
197.85	82.1137	0.18636	0.19879	0.02845	0.06615	0.06678	0.07818	0.13554
197.95	82.3237	0.09491	0.09412	0.09024	0.18723	0.06216	0.22785	0.20021
198.05	81.7604	0.11327	0.09145	0.01919	0.14883	0.10433	0.13124	0.19753
198.15	81.629	0.17972	0.29473	0.08167	0.21688	0.11782	0.09811	0.11932
198.25	82.8448	0.12839	0.14686	0.06446	0.26311	0.23194	0.19146	0.14734
198.35	79.4744	0.19154	0.17425	0.09173	0.11867	0.05775	0.14457	0.07619
198.45	79.3313	0.29117	0.27282	0.26251	0.11818	0.07732	0.15441	0.0652
198.55	80.103	0.10471	0.09562	0.12011	0.12705	0.06839	0.10238	0.065
198.65	78.3692	0.12533	0.12808	0.08525	0.09888	0.07244	0.08943	0.09481
198.75	77.9471	0.06946	0.11611	0.08314	0.0409	0.07154	0.10336	0.11456
198.85	77.7446	0.1278	0.11171	0.08163	0.07969	0.07274	0.1342	0.08762
198.95	76.6832	0.09102	0.10506	0.07946	0.07187	0.08947	0.09277	0.16937
199.05	77.0722	0.06673	0.1233	0.07686	0.03798	0.06608	0.07616	0.11871
199.15	76.8651	0.09776	0.0726	0.10474	0.07313	0.10316	0.12111	0.0512
199.25	75.0536	0.05202	0.14493	0.07087	0.0946	0.13962	0.05026	0.13673
199.35	75.0988	0.15079	0.1781	0.1094	0.06042	0.10431	0.13537	0.06452
199.45	74.5295	0.07396	0.12835	0.0834	0.05717	0.23001	0.09356	0.10355
199.55	74.8456	0.11589	0.16289	0.07764	0.08064	0.10507	0.12964	0.10351
199.65	71.786	0.11732	0.14955	0.10279	0.08182	0.14388	0.09256	0.05698
199.75	72.2848	0.07544	0.22176	0.16696	0.06099	0.06954	0.1275	0.1249
[truncated: 3,003 more rows]
