# Supplementary material for: Proton range verification in inhomogeneous tissue: Treatment planning system vs. measurement vs. Monte Carlo simulation
Source: PLoS One. 2018 Mar 5;13(3):e0193904. doi: 10.1371/journal.pone.0193904 (PMC5837130; doi:10.1371/journal.pone.0193904)
Supplement: S3 File — (XLSX) [file pone.0193904.s003.xlsx]

## Sheet: Gamma 10% sup
	Ref		Lung		Adipose		Breast		SolidWater		Brain		Liver		BoneMineral		Calcium Carbonate
	1.0904	1.1968	2.0419	1.4388	0.8945	0.97948	0.68259	0.9964	0.32549	0.43357	0.13027	0.31388	0.65686	0.93182	0.50898	0.8868	0.2638	0.61752
	1.178	1.1559	1.9903	1.1949	0.81441	0.81691	0.58613	0.94453	0.31234	0.27187	0.12716	0.36799	0.59098	0.74415	0.48269	0.8352	0.24181	0.52452
	0.89318	0.95417	1.9534	0.85923	0.77578	0.79332	0.50853	0.98892	0.18932	0.27856	0.0054623	0.2124	0.48943	0.66316	0.39794	0.79986	0.13932	0.5335
	0.61328	0.42605	1.9661	1.067	0.80411	0.7678	0.57794	1.0111	0.29656	0.42033	0.13043	0.23062	0.55357	0.86707	0.46035	0.77114	0.26291	0.56633
	0.8239	0.8409	2.0332	1.2699	0.89156	0.86127	0.65499	1.1812	0.35603	0.53677	0.16809	0.22651	0.64614	1.0057	0.51542	0.98622	0.33488	0.70343
	0.69126	0.60679	2.0068	1.2077	0.84978	0.69234	0.58829	0.91727	0.27836	0.28288	0.085844	0.21913	0.58506	0.93306	0.45491	0.68147	0.27034	0.56383
	0.32659	0.23187	1.9221	1.1415	0.83926	0.78645	0.61974	1.1451	0.28276	0.38439	0.090449	0.22345	0.56553	1.0382	0.4587	0.76752	0.24482	0.61941
	0.62759	0.62155	1.8051	1.0483	0.86662	0.82257	0.44605	0.8526	0.33574	0.4221	0.15284	0.097332	0.59321	0.88699	0.3369	0.73622	0.29234	0.60305
	0.8548	0.68411	1.7431	1.0494	0.78126	0.75255	0.24922	0.67474	0.26561	0.086104	0.11533	0.27534	0.57417	0.83231	0.083506	0.49362	0.35408	0.64146
	0.79445	0.50528	1.7471	0.96586	0.76511	0.62908	0.27341	0.82188	0.24498	0.36905	0.09611	0.056859	0.56561	0.66588	0.090157	0.61899	0.3837	0.66706
	0.75587	0.46215	1.7641	0.94002	0.76649	0.71485	0.27422	0.65948	0.25906	0.38843	0.11314	0.24066	0.57122	0.66532	0.097224	0.48798	0.39635	0.61776
	0.83542	0.73529	1.7742	1.1114	0.75605	0.80461	0.2917	0.6944	0.26075	0.32682	0.11618	0.26453	0.58567	0.65743	0.10288	0.56443	0.40769	0.52433
	0.68683	0.47878	1.7233	1.0227	0.6649	0.67369	0.19219	0.64736	0.1487	0.11252	0.0026898	0.17965	0.48777	0.8391	0.038304	0.43957	0.36111	0.40431
	0.34396	0.33811	1.7257	0.93838	0.67619	0.69809	0.2161	0.66581	0.19433	0.19794	0.055573	0.27625	0.50523	0.82093	0.05662	0.67805	0.36992	0.34062
	0.61519	0.5615	1.7058	0.83862	0.69501	0.74642	0.17193	0.48361	0.2011	0.33102	0.060206	0.32288	0.52141	0.73269	0.051899	0.59268	0.37336	0.35787
	0.77708	0.68897	1.7164	1.0071	0.69801	0.8826	0.19599	0.61885	0.21556	0.26995	0.080495	0.219	0.51412	0.81248	0.07639	0.42778	0.37836	0.49261
	0.62156	0.577	1.7335	0.90174	0.70417	0.77201	0.17421	0.49885	0.22071	0.3109	0.089392	0.36111	0.52027	0.841	0.044743	0.57627	0.39007	0.45311
	0.25449	0.10039	1.7341	0.92085	0.72427	0.77254	0.21185	0.6176	0.23242	0.15406	0.10569	0.31904	0.53474	0.84731	0.069126	0.53013	0.405	0.54711
	0.17909	0.047127	1.6971	0.9281	0.69109	0.81137	0.13543	0.62511	0.20182	0.26095	0.07723	0.38238	0.4973	0.78452	0.0030775	0.49061	0.38276	0.34183
	0.085707	0.1761	1.6864	1.094	0.68874	0.6791	0.16861	0.52806	0.21948	0.095165	0.10041	0.46161	0.49911	0.82207	0.038897	0.46266	0.39269	0.35568
	0.34823	0.26144	1.6422	1.0795	0.64719	0.77589	0.13821	0.54553	0.18273	0.30179	0.063168	0.28003	0.47919	0.79109	0.0053439	0.59694	0.40898	0.3802
	0.62907	0.47116	1.6263	0.9537	0.61881	0.79102	0.10493	0.5972	0.16686	0.054958	0.050076	0.27095	0.45187	0.90483	0.028826	0.20401	0.37474	0.23808
	0.64154	0.47538	1.6315	1.126	0.63255	0.63684	0.13613	0.426	0.19273	0.17042	0.080481	0.16849	0.4685	0.58223	0.0046175	0.30045	0.39457	0.30376
	0.6323	0.4643	1.6374	1.0766	0.65115	0.79363	0.14556	0.6018	0.22822	0.30898	0.1194	0.37555	0.48569	0.78436	0.029438	0.42803	0.43957	0.24758
	0.30131	0.068695	1.6413	0.96682	0.65508	0.5795	0.15808	0.70057	0.2207	0.22913	0.11405	0.21645	0.49633	0.77267	0.022674	0.32016	0.44961	0.47455
	0.50827	0.088243	1.6051	1.0336	0.61685	0.63852	0.090926	0.49583	0.18818	0.32873	0.086581	0.47772	0.48584	0.92635	0.038845	0.44754	0.45295	0.33384
	0.42057	0.26324	1.6108	1.0336	0.64118	0.55738	0.1428	0.4547	0.21348	0.21448	0.12058	0.28725	0.48656	0.83431	0.012354	0.43538	0.47377	0.36012
	0.46984	0.18368	1.6294	1.0734	0.66125	0.73042	0.16738	0.39135	0.18575	0.1242	0.098488	0.29636	0.488	0.80014	0.037631	0.4601	0.50617	0.26557
	0.43234	0.06182	1.6171	1.0979	0.65392	0.69102	0.13533	0.54309	0.17437	0.20923	0.096766	0.30754	0.46025	0.58211	0.052888	0.31778	0.525	0.28694
	0.39567	0.00052089	1.6171	0.8358	0.67032	0.74473	0.14519	0.40216	0.24269	0.27081	0.1773	0.48543	0.48712	0.57167	0.00072417	0.38179	0.5119	0.18787
	0.55931	0.45977	1.6198	1.0372	0.67402	0.5144	0.13581	0.32262	0.21017	0.28053	0.14312	0.33073	0.49778	0.596	0.054529	0.4244	0.59756	0.1463
	0.68787	0.56358	1.5614	1.0947	0.63427	0.56477	0.074651	0.40694	0.18159	0.22191	0.11904	0.30685	0.47749	0.67286	0.084599	0.3722	0.62366	0.21382
	0.28238	0.042484	1.5441	1.0137	0.63086	0.60104	0.11264	0.45831	0.19744	0.02327	0.14021	0.1938	0.46125	0.52984	0.088149	0.36236	0.63367	0.048022
	0.43257	0.18307	1.5316	0.89395	0.61917	0.63414	0.065175	0.26337	0.17768	0.15231	0.12689	0.1321	0.43497	0.63809	0.072049	0.40616	0.61009	0.080614
	0.19916	0.0016484	1.5345	1.0664	0.62341	0.44981	0.09011	0.40975	0.19293	0.15102	0.15714	0.4208	0.44868	0.52366	0.031279	0.44899	0.61868	0.011253
	0.36438	0.20792	1.5177	1.1165	0.62969	0.50358	0.062898	0.43781	0.19598	0.060144	0.17239	0.38163	0.45609	0.66576	0.041637	0.3505	0.59668	0.070588
	0.1267	0.03967	1.5058	1.0491	0.62556	0.48282	0.090789	0.30204	0.21426	0.17505	0.20269	0.276	0.4589	0.51895	0.0013443	0.41209	0.53405	0.046368
	0.37758	0.21357	1.516	0.95922	0.63538	0.59944	0.13423	0.32036	0.23332	0.43374	0.23231	0.25171	0.47901	0.63209	0.020332	0.42901	0.45014	0.12156
	0.50072	0.48382	1.5123	1.0188	0.6617	0.71391	0.1251	0.43339	0.24126	0.27553	0.25125	0.35568	0.49833	0.54413	0.042237	0.42916	0.37325	0.14449
	0.6126	0.55977	1.4705	0.89982	0.6257	0.53149	0.075076	0.26702	0.19901	0.3958	0.22119	0.21808	0.45357	0.60663	0.018144	0.3905	0.13198	0.047327
	0.60013	0.7554	1.4251	0.99014	0.5984	0.47055	0.056984	0.30191	0.18853	0.29049	0.21935	0.20299	0.44956	0.6124	0.034836	0.41977	0.088959	0.19796
	0.28291	0.26512	1.4186	0.79092	0.58058	0.5632	0.048754	0.15287	0.13901	0.25585	0.18322	0.19369	0.4499	0.5032	0.05045	0.47775	0.21095	0.20517
	0.27939	0.32607	1.4309	0.86382	0.58808	0.47241	0.086321	0.41425	0.18218	0.13543	0.23013	0.30476	0.46498	0.36589	0.010411	0.40664	0.19933	0.11013
	0.23068	0.39132	1.4462	0.86538	0.60367	0.58044	0.068726	0.28046	0.20068	0.27474	0.26054	0.23942	0.49191	0.4831	0.028584	0.35844	0.18367	0.13384
	0.34492	0.19537	1.385	0.91393	0.56729	0.39776	0.016237	0.26835	0.16661	0.34544	0.2391	0.17276	0.47787	0.46421	0.05173	0.23484	0.19031	0.23628
	0.34755	0.092069	1.3799	0.95886	0.54364	0.45614	0.029271	0.25674	0.20175	0.40847	0.27424	0.14778	0.47297	0.50057	0.017545	0.32945	0.16864	0.13281
	0.34396	0.19553	1.3277	0.80688	0.51938	0.4101	0.022103	0.03627	0.16601	0.24923	0.26151	0.16734	0.47599	0.53793	0.032402	0.15672	0.1605	0.01346
	0.26778	0.25768	1.3311	0.99505	0.50875	0.5487	0.036813	0.08873	0.17599	0.241	0.27267	0.17316	0.45517	0.48386	0.034302	0.29856	0.15652	0.15044
	0.045852	0.24817	1.3667	0.87191	0.52832	0.40061	0.052437	0.31348	0.22216	0.22641	0.32479	0.18393	0.4789	0.43713	0.021724	0.13451	0.13522	0.26973
	0.30241	0.086733	1.33	0.81794	0.50623	0.60571	0.005042	0.34173	0.16726	0.33469	0.31683	0.085716	0.50216	0.53247	0.041428	0.21511	0.23285	0.30697
	0.16743	0.15067	1.2911	0.66382	0.49581	0.37267	0.03125	0.1121	0.16567	0.26398	0.32272	0.035226	0.47814	0.45408	0.027467	0.22475	0.24235	0.32558
	0.13622	0.18734	1.2567	0.75557	0.49753	0.47494	0.025532	0.16834	0.1363	0.33548	0.33577	0.046928	0.47844	0.48494	0.054264	0.1984	0.26215	0.46657
	0.19308	0.50132	1.223	0.7038	0.49411	0.46399	0.071827	0.14596	0.11367	0.14553	0.33806	0.088651	0.46799	0.42151	0.054165	0.16983	0.2724	0.27927
	0.014499	0.39656	1.2028	0.77308	0.47982	0.47814	0.05334	0.20039	0.10066	0.090359	0.34447	0.10191	0.48688	0.39865	0.095942	0.11791	0.28995	0.27791
	0.037939	0.25417	1.2056	0.61543	0.48088	0.40343	0.021327	0.16879	0.14053	0.15308	0.38522	0.15358	0.47775	0.34876	0.066358	0.024949	0.28417	0.25296
	0.13505	0.13087	1.2154	0.5356	0.52058	0.59693	0.022608	0.02068	0.1737	0.30234	0.44902	0.15179	0.49977	0.26372	0.063536	0.055923	0.30851	0.29113
	0.23518	0.50436	1.2256	0.51782	0.55931	0.49294	0.0043358	0.10141	0.18899	0.33482	0.51774	0.033402	0.51415	0.25682	0.085331	0.010815	0.31571	0.28767
	0.18955	0.54015	1.1966	0.67597	0.55613	0.47515	0.02867	0.070938	0.16727	0.21229	0.53858	0.023049	0.51191	0.27714	0.11848	0.22903	0.3491	0.40208
	0.27015	0.5453	1.1744	0.58396	0.54769	0.30371	0.031655	0.033747	0.16889	0.21006	0.55521	0.027607	0.45208	0.25356	0.15469	0.15177	0.33232	0.57297
	0.43219	0.84222	1.16	0.39352	0.54834	0.1919	0.04145	0.11735	0.17126	0.24657	0.56198	0.068131	0.43079	0.069522	0.20086	0.25195	0.32536	0.35948
	0.38676	1.0282	1.0909	0.55021	0.5613	0.29495	0.065962	0.076544	0.14192	0.19863	0.57874	0.050571	0.28699	0.067558	0.29129	0.16909	0.3736	0.48174
	0.31307	0.71193	1.0878	0.55564	0.51418	0.26972	0.029748	0.081491	0.1547	0.26529	0.50491	0.10349	0.22923	0.050157	0.18633	0.058273	0.29062	0.20997
	0.40888	0.57601	1.0702	0.54459	0.58328	0.25663	0.093695	0.014001	0.13059	0.23904	0.5411	0.063247	0.075294	0.042622	0.18179	0.25774	0.34651	0.37164
	0.49509	0.7823	1.0451	0.50655	0.51939	0.26391	0.11015	0.078859	0.096826	0.17503	0.49372	0.062499	0.10366	0.025937	0.094686	0.044591	0.30009	0.22518
	0.54159	0.7063	1.0307	0.62088	0.51795	0.18315	0.1093	0.047595	0.049926	0.22576	0.46217	0.06696	0.043098	0.085342	0.061023	0.19845	0.28447	0.40314
	0.59605	0.67039	1.0274	0.50539	0.52735	0.29408	0.10309	0.050402	0.066371	0.31571	0.37222	0.14093	0.020001	0.28833	0.009217	0.060909	0.25986	0.21847
	0.54736	1	1.0396	0.33827	0.55141	0.10618	0.12188	0.0040766	0.027262	0.30465	0.25534	0.15711	0.010602	0.028357	0.027936	0.090957	0.22825	0.31615
	0.31104	0.70946	1.0199	0.66225	0.53315	0.30887	0.11022	0.1196	0.060027	0.2035	0.1907	0.2403	0.055714	0.35284	0.061262	0.1434	0.25812	0.36496
	0.51869	0.63883	1.0086	0.61647	0.51062	0.29787	0.063844	0.083268	0.10838	0.26705	0.13492	0.29613	0.033834	0.077035	0.032675	0.1352	0.23814	0.2268
	0.50226	0.43123	0.98937	0.50063	0.47657	0.15536	0.1107	0.093184	0.1019	0.14529	0.10154	0.14239	0.036208	0.27328	0.066159	0.029425	0.28434	0.44389
	0.36622	0.32698	0.97819	0.41372	0.32108	0.074079	0.035763	0.024562	0.12196	0.012773	0.10925	0.15992	0.0080848	0.036415	0.0079885	0.19044	0.23964	0.45704
	0.30298	0.31707	0.96644	0.45649	0.24703	0.13116	0.035258	0.41436	0.11906	0.14	0.090189	0.0088502	0.025138	0.096746	0.0072466	0.18617	0.28554	0.58121
	0.26794	0.35047	0.90836	0.59468	0.061168	0.076392	0.038547	0.23501	0.10505	0.0093235	0.060114	0.16779	0.05483	0.33032	0.077264	0.11187	0.32374	0.49971
	0.23105	0.38505	0.89441	0.33034	0.12811	0.18175	0.088432	0.024046	0.17603	0.34518	0.11526	0.16268	0.0061371	0.24621	0.022521	0.061735	0.26678	0.33369
	0.1504	0.42124	0.91466	0.37648	0.057892	0.011204	0.12106	0.062511	0.18471	0.2985	0.12061	0.097747	0.00096125	0.36206	0.0029217	0.027629	0.28316	0.42284
			0.88168	0.54677	0.00088994	0.13228	0.0039411	0.25077	0.12716	0.21951	0.060356	0.0042008	0.070496	0.2687	0.07902	0.1898	0.34659	0.40973
			0.83117	0.35837	0.010027	0.4131	0.0072119	0.19035	0.060079	0.3713	0.010518	0.045906	0.12616	0.43102	0.13821	0.14406	0.41563	0.24604
			0.8115	0.53451	0.043975	0.21293	0.037791	0.019391	0.097403	0.34014	0.022613	0.014767	0.14958	0.56962	0.11272	0.1488	0.41516	0.54573
			0.80655	0.71791	0.034285	0.14276	0.022288	0.016874	0.11884	0.50164	0.038092	0.064172	0.10675	0.41158	0.05293	0.11247	0.42097	0.59142
			0.75594	0.58665	0.049987	0.21639	0.062606	0.056108	0.10832	0.20045	0.0027129	0.046766	0.12968	0.34309	0.069371	0.004617	0.38703	0.51346
			0.70381	0.57017	0.0061135	0.1971	0.11676	0.29628	0.069731	0.3093	0.061097	0.006443	0.15667	0.68071	0.14105	0.12703	0.46229	0.47704
			0.67862	0.46358	0.015122	0.13985	0.078687	0.14033	0.092454	0.2166	0.05498	0.015476	0.099928	0.2833	0.057452	0.030517	0.48369	0.40988
			0.64151	0.44643	0.10658	0.25475	0.19435	0.26254	0.0059679	0.25996	0.16812	0.079683	0.16673	0.33392	0.15553	0.18777	0.56681	0.55963
			0.59302	0.36303	0.062826	0.0086841	0.15433	0.22215	0.0092697	0.30352	0.16658	0.003522	0.22076	0.5701	0.13192	0.17168	0.68703	0.34362
			0.55343	0.59364	0.052012	0.047315	0.20431	0.047353	0.0025588	0.23212	0.15281	0.23121	0.25774	0.5375	0.12599	0.10256	0.84214	0.03891
			0.51692	0.50774	0.085241	0.028933	0.19719	0.15657	0.027112	0.21998	0.20005	0.010741	0.259	0.66274	0.12663	0.09981	0.97632	0.105
			0.50472	0.39855	0.05394	0.041834	0.17564	0.2721	0.0031643	0.12482	0.19484	0.03515	0.18273	0.54295	0.083919	0.26144	1.1132	0.14285
			0.4973	0.34004	0.050929	0.012138	0.18525	0.022965	0.020936	0.20388	0.18919	0.094557	0.16107	0.65797	0.078398	0.1097	1.1206	0.15001
			0.45778	0.43171	0.078394	0.057249	0.2031	0.047989	0.020776	0.28815	0.2008	0.05838	0.13793	0.27694	0.080586	0.038293	1.2492	0.17038
			0.38401	0.28169	0.13612	0.13171	0.24492	0.20416	0.01291	0.33664	0.21724	0.35196	0.13577	0.46739	0.095735	0.090697	1.1608	0.16163
			0.31855	0.30405	0.20309	0.11595	0.29792	0.23388	0.056724	0.064538	0.28659	0.16515	0.16719	0.69335	0.1721	0.01251	1.207	0.18077
			0.30659	0.42717	0.17101	0.063487	0.26887	0.21271	0.0083394	0.18226	0.23903	0.066215	0.17482	0.60651	0.16175	0.0048502	1.1695	0.19034
			0.29155	0.41626	0.14302	0.012753	0.19344	0.096154	0.080373	0.087509	0.17484	0.23272	0.17324	0.71667	0.14163	0.15937	1.1976	0.17007
			0.29187	0.43899	0.11627	0.13584	0.14865	0.018418	0.10315	0.073846	0.14562	0.029976	0.13636	0.65102	0.11939	0.15671	1.1863	0.14892
			0.20584	0.38584	0.19234	0.25156	0.20726	0.093114	0.052806	0.2836	0.18986	0.11865	0.20718	0.81928	0.18672	0.12121	1.193	0.13249
			0.25022	0.38909	0.1112	0.11801	0.092199	0.010251	0.11227	0.14393	0.14417	0.039186	0.15238	0.39853	0.1308	0.25479	1.2142	0.081812
			0.28217	0.37975	0.071621	0.1656	0.087936	0.12142	0.14607	0.098368	0.10964	0.048831	0.11011	0.33192	0.056908	0.034349	1.2247	0.021387
			0.17194	0.37114	0.19044	0.33314	0.16699	0.14162	0.033655	0.36865	0.2151	0.11583	0.21193	0.5827	0.14715	0.0027304	1.3326	0.020121
			0.17205	0.37591	0.22846	0.23463	0.17197	0.075386	0.011965	0.11	0.24839	0.091809	0.27235	0.47214	0.18094	0.28782
			0.13534	0.35728	0.23446	0.20776	0.24362	0.069546	0.03362	0.17086	0.28624	0.023534	0.26607	0.53731	0.21844	0.27544
			0.15423	0.19885	0.19499	0.10142	0.25323	0.16769	0.037829	0.26343	0.28757	0.094344	0.24623	0.55179	0.23512	0.0063109
			0.11294	0.18224	0.18671	0.061588	0.21718	0.080379	0.026727	0.33943	0.27722	0.41857	0.27527	0.7795	0.2283	0.3286
			0.083298	0.077639	0.15828	0.11209	0.23147	0.15297	0.017656	0.28159	0.2691	0.4123	0.30651	0.78084	0.23456	0.24423
			0.083717	0.17922	0.20999	0.30581	0.29639	0.042801	0.067966	0.24597	0.31905	0.10363	0.38931	0.78343	0.29586	0.15254
			0.19047	0.31212	0.13875	0.25069	0.21438	0.12423	0.050803	0.036429	0.22286	0.081686	0.39486	0.72807	0.33699	0.27575
			0.22996	0.30709	0.18444	0.25289	0.19444	0.21605	0.0055262	0.018313	0.27675	0.092232	0.45281	0.60721	0.33664	0.1434
			0.24619	0.20713	0.17496	0.24327	0.14527	0.19411	0.011077	0.11372	0.31336	0.0051879	0.55834	0.64336	0.41244	0.17918
			0.24426	0.12032	0.23994	0.29204	0.19581	0.3798	0.031282	0.19259	0.37859	0.13365	0.59446	0.75085	0.33075	0.044325
			0.26239	0.084958	0.23934	0.045363	0.22523	0.095209	0.063592	0.16516	0.45899	0.096025	0.74513	0.35328	0.40212	0.035347
			0.26684	0.035961	0.29691	0.45062	0.2866	0.21305	0.11663	0.43278	0.54098	0.11424	0.79696	0.25152	0.32306	0.051622
			0.29354	0.11864	0.24205	0.38147	0.24867	0.045596	0.083156	0.55396	0.6857	0.051429	0.86806	0.15814	0.37028	0.059376
			0.33134	0.13187	0.32626	0.41499	0.27952	0.32735	0.15423	0.42087	0.72723	0.055727	0.82663	0.10113	0.32109	0.020866
			0.33004	0.088828	0.37174	0.36986	0.34137	0.37981	0.25359	0.51525	0.86155	0.050582	0.85532	0.085825	0.37063	0.06168
			0.31702	0.034739	0.4134	0.30843	0.33184	0.43426	0.29696	0.47758	1.0228	0.032054	0.8063	0.069515	0.36529	0.093466
			0.29912	0.071848	0.47525	0.48359	0.35887	0.31783	0.38209	0.66036	1.1895	0.053331	0.83016	0.072177	0.39893	0.11419
			0.25549	0.018938	0.53567	0.55043	0.29009	0.17372	0.31372	0.45511	1.1594	0.020797	0.81374	0.08128	0.47285	0.15214
			0.24759	0.25258	0.65447	0.53328	0.28411	0.023359	0.40505	0.53469	1.2473	0.094381	0.8376	0.10042	0.54028	0.23023
			0.17432	0.1434	0.62217	0.43011	0.16514	0.05015	0.31059	0.45638	1.1728	0.080135	0.87146	0.12454	0.68369	0.31516
			0.10057	0.22034	0.75343	0.39048	0.20493	0.074866	0.38178	0.46204	1.198	0.071605	0.91183	0.163
			0.048611	0.078486	0.82553	0.28196	0.18068	0.050473	0.34994	0.47758	1.1667	0.018475	1.0165	0.22513
			0.098819	0.14608	0.88348	0.28805	0.25058	0.07193	0.42805	0.48998	1.1819	0.04572	1.0863	0.2882
			0.032367	0.038828	0.84387	0.19028	0.2683	0.040289	0.47384	0.5291	1.1997	0.060535
			0.056588	0.010284	0.90315	0.14893	0.30105	0.010534	0.51725	0.55003	1.2315	0.10281
			0.043434	0.041651	0.85916	0.14394	0.35765	0.059902	0.60281	0.6062	1.3307	0.1836
			0.050653	0.017623	0.87609	0.17304	0.4225	0.097243	0.68699	0.67352
			0.0099702	0.00011113	0.8788	0.19125	0.55033	0.13426	0.8343	0.70272
			0.02937	0.10692	0.91114	0.21123	0.67701	0.17679
			0.098332	0.10417	0.95546	0.22988	0.85619	0.31827
			0.07727	0.01871	0.99354	0.27916
			0.11193	0.11017	1.1047	0.36425
			0.16464	0.045616
			0.22424	0.15038
			0.24798	0.073992
			0.34676	0.13644
			0.45565	0.28187
			0.5373	0.30189
			0.65181	0.3381
			0.6481	0.26799
			0.6187	0.38654
			0.4286	0.35496
			0.2355	0.32965
			0.22009	0.16675
			0.78232	0.11601
			1.3697	0.058363
			2.0227	0.31153
			2.5094	0.40887
			3.0345	0.41597
			3.4137	0.75785
			3.7629	0.75401
			3.9946	0.67345
			4.1599	0.52228
			4.3091	0.63602
			4.4801	0.62783
			4.2886	0.42767
			4.0116	0.54372
			3.7377	0.56852
			3.4477	0.65232
			3.1519	0.70918
			2.8559	0.51826
			2.5606	0.6359
			2.2653	0.60269
			1.9796	0.61203
			1.6944	0.48076
			1.4176	0.3952
			1.1429	0.30918
			0.8975	0.32321
			0.6552	0.31124
			0.42209	0.32544
			0.19099	0.23002
			0.01006	0.18917
			0.17924	0.15634
			0.30155	0.15075
			0.39351	0.13886
			0.444	0.14435
			0.45511	0.43245
	Ref		Lung		Adipose		Breast		SolidWater		Brain		Liver		BoneMineral		Calcium Carbonate
	Mea vs Ray	Mea vs MC	Mea vs Ray	Mea vs MC	Mea vs Ray	Mea vs MC	Mea vs Ray	Mea vs MC	Mea vs Ray	Mea vs MC	Mea vs Ray	Mea vs MC	Mea vs Ray	Mea vs MC	Mea vs Ray	Mea vs MC	Mea vs Ray	Mea vs MC
1	73	72	84	149	129	130	128	125	126	126	113	124	119	119	118	118	86	98
2	2	3	71	26	1	0	0	3	0	0	11	0	2	2	0	0	12	0
3	0	0	8	0	0	0	0	0	0	0	0	0	0	0	0	0	0	0
4	0	0	7	0	0	0	0	0	0	0	0	0	0	0	0	0	0	0
5	0	0	5	0	0	0	0	0	0	0	0	0	0	0	0	0	0	0
6	0	0	0	0	0	0	0	0	0	0	0	0	0	0	0	0	0	0
7	0	0	0	0	0	0	0	0	0	0	0	0	0	0	0	0	0	0
8	0	0	0	0	0	0	0	0	0	0	0	0	0	0	0	0	0	0
9	0	0	0	0	0	0	0	0	0	0	0	0	0	0	0	0	0	0
10	0	0	0	0	0	0	0	0	0	0	0	0	0	0	0	0	0	0
Sum	75	75	175	175	130	130	128	128	126	126	124	124	121	121	118	118	98	98
Gamma passing rate	97.3333	96	48	85.1429	99.2308	100	100	97.6562	100	100	91.129	100	98.3471	98.3471	100	100	87.7551	100
max	1.178	1.1968	4.4801	1.4388	1.1047	0.97948	0.85619	1.1812	0.8343	0.70272	1.3307	0.48543	1.0863	1.0382	0.68369	0.98622	1.3326	0.70343

## Sheet: Gamma 3mm 3%
	Ref		Lung		Adipose		Breast		SolidWater		Brain		Liver		BoneMineral		Calcium Carbonate
	Mea vs Ray	Mea vs MC	2.0419	1.4388	0.8945	0.97948	0.68259	0.9964	0.32549	0.43357	0.13027	0.31388	0.65686	0.93182	0.50898	0.8868	0.2638	0.61752
	1.0904	1.1968	1.9903	1.1949	0.81441	0.81691	0.58613	0.94453	0.31234	0.27187	0.12716	0.36799	0.59098	0.74415	0.48269	0.8352	0.24181	0.52452
	1.178	1.1559	1.9534	0.85923	0.77578	0.79332	0.50853	0.98892	0.18932	0.27856	0.0054623	0.2124	0.48943	0.66316	0.39794	0.79986	0.13932	0.5335
	0.89318	0.95417	1.9661	1.067	0.80411	0.7678	0.57794	1.0111	0.29656	0.42033	0.13043	0.23062	0.55357	0.86707	0.46035	0.77114	0.26291	0.56633
	0.61328	0.42605	2.0332	1.2699	0.89156	0.86127	0.65499	1.1812	0.35603	0.53677	0.16809	0.22651	0.64614	1.0057	0.51542	0.98622	0.33488	0.70343
	0.8239	0.8409	2.0068	1.2077	0.84978	0.69234	0.58829	0.91727	0.27836	0.28288	0.085844	0.21913	0.58506	0.93306	0.45491	0.68147	0.27034	0.56383
	0.69126	0.60679	1.9221	1.1415	0.83926	0.78645	0.61974	1.1451	0.28276	0.38439	0.090449	0.22345	0.56553	1.0382	0.4587	0.76752	0.24482	0.61941
	0.32659	0.23187	1.8051	1.0483	0.86662	0.82257	0.44605	0.8526	0.33574	0.4221	0.15284	0.097332	0.59321	0.88699	0.3369	0.73622	0.29234	0.60305
	0.62759	0.62155	1.7431	1.0494	0.78126	0.75255	0.24922	0.67474	0.26561	0.086104	0.11533	0.27534	0.57417	0.83231	0.083506	0.49362	0.35408	0.64146
	0.8548	0.68411	1.7471	0.96586	0.76511	0.62908	0.27341	0.82188	0.24498	0.36905	0.09611	0.056859	0.56561	0.66588	0.090157	0.61899	0.3837	0.66706
	0.79445	0.50528	1.7641	0.94002	0.76649	0.71485	0.27422	0.65948	0.25906	0.38843	0.11314	0.24066	0.57122	0.66532	0.097224	0.48798	0.39635	0.61776
	0.75587	0.46215	1.7742	1.1114	0.75605	0.80461	0.2917	0.6944	0.26075	0.32682	0.11618	0.26453	0.58567	0.65743	0.10288	0.56443	0.40769	0.52433
	0.83542	0.73529	1.7233	1.0227	0.6649	0.67369	0.19219	0.64736	0.1487	0.11252	0.0026898	0.17965	0.48777	0.8391	0.038304	0.43957	0.36111	0.40431
	0.68683	0.47878	1.7257	0.93838	0.67619	0.69809	0.2161	0.66581	0.19433	0.19794	0.055573	0.27625	0.50523	0.82093	0.05662	0.67805	0.36992	0.34062
	0.34396	0.33811	1.7058	0.83862	0.69501	0.74642	0.17193	0.48361	0.2011	0.33102	0.060206	0.32288	0.52141	0.73269	0.051899	0.59268	0.37336	0.35787
	0.61519	0.5615	1.7164	1.0071	0.69801	0.8826	0.19599	0.61885	0.21556	0.26995	0.080495	0.219	0.51412	0.81248	0.07639	0.42778	0.37836	0.49261
	0.77708	0.68897	1.7335	0.90174	0.70417	0.77201	0.17421	0.49885	0.22071	0.3109	0.089392	0.36111	0.52027	0.841	0.044743	0.57627	0.39007	0.45311
	0.62156	0.577	1.7341	0.92085	0.72427	0.77254	0.21185	0.6176	0.23242	0.15406	0.10569	0.31904	0.53474	0.84731	0.069126	0.53013	0.405	0.54711
	0.25449	0.10039	1.6971	0.9281	0.69109	0.81137	0.13543	0.62511	0.20182	0.26095	0.07723	0.38238	0.4973	0.78452	0.0030775	0.49061	0.38276	0.34183
	0.17909	0.047127	1.6864	1.094	0.68874	0.6791	0.16861	0.52806	0.21948	0.095165	0.10041	0.46161	0.49911	0.82207	0.038897	0.46266	0.39269	0.35568
	0.085707	0.1761	1.6422	1.0795	0.64719	0.77589	0.13821	0.54553	0.18273	0.30179	0.063168	0.28003	0.47919	0.79109	0.0053439	0.59694	0.40898	0.3802
	0.34823	0.26144	1.6263	0.9537	0.61881	0.79102	0.10493	0.5972	0.16686	0.054958	0.050076	0.27095	0.45187	0.90483	0.028826	0.20401	0.37474	0.23808
	0.62907	0.47116	1.6315	1.126	0.63255	0.63684	0.13613	0.426	0.19273	0.17042	0.080481	0.16849	0.4685	0.58223	0.0046175	0.30045	0.39457	0.30376
	0.64154	0.47538	1.6374	1.0766	0.65115	0.79363	0.14556	0.6018	0.22822	0.30898	0.1194	0.37555	0.48569	0.78436	0.029438	0.42803	0.43957	0.24758
	0.6323	0.4643	1.6413	0.96682	0.65508	0.5795	0.15808	0.70057	0.2207	0.22913	0.11405	0.21645	0.49633	0.77267	0.022674	0.32016	0.44961	0.47455
	0.30131	0.068695	1.6051	1.0336	0.61685	0.63852	0.090926	0.49583	0.18818	0.32873	0.086581	0.47772	0.48584	0.92635	0.038845	0.44754	0.45295	0.33384
	0.50827	0.088243	1.6108	1.0336	0.64118	0.55738	0.1428	0.4547	0.21348	0.21448	0.12058	0.28725	0.48656	0.83431	0.012354	0.43538	0.47377	0.36012
	0.42057	0.26324	1.6294	1.0734	0.66125	0.73042	0.16738	0.39135	0.18575	0.1242	0.098488	0.29636	0.488	0.80014	0.037631	0.4601	0.50617	0.26557
	0.46984	0.18368	1.6171	1.0979	0.65392	0.69102	0.13533	0.54309	0.17437	0.20923	0.096766	0.30754	0.46025	0.58211	0.052888	0.31778	0.525	0.28694
	0.43234	0.06182	1.6171	0.8358	0.67032	0.74473	0.14519	0.40216	0.24269	0.27081	0.1773	0.48543	0.48712	0.57167	0.00072417	0.38179	0.5119	0.18787
	0.39567	0.00052089	1.6198	1.0372	0.67402	0.5144	0.13581	0.32262	0.21017	0.28053	0.14312	0.33073	0.49778	0.596	0.054529	0.4244	0.59756	0.1463
	0.55931	0.45977	1.5614	1.0947	0.63427	0.56477	0.074651	0.40694	0.18159	0.22191	0.11904	0.30685	0.47749	0.67286	0.084599	0.3722	0.62366	0.21382
	0.68787	0.56358	1.5441	1.0137	0.63086	0.60104	0.11264	0.45831	0.19744	0.02327	0.14021	0.1938	0.46125	0.52984	0.088149	0.36236	0.63367	0.048022
	0.28238	0.042484	1.5316	0.89395	0.61917	0.63414	0.065175	0.26337	0.17768	0.15231	0.12689	0.1321	0.43497	0.63809	0.072049	0.40616	0.61009	0.080614
	0.43257	0.18307	1.5345	1.0664	0.62341	0.44981	0.09011	0.40975	0.19293	0.15102	0.15714	0.4208	0.44868	0.52366	0.031279	0.44899	0.61868	0.011253
	0.19916	0.0016484	1.5177	1.1165	0.62969	0.50358	0.062898	0.43781	0.19598	0.060144	0.17239	0.38163	0.45609	0.66576	0.041637	0.3505	0.59668	0.070588
	0.36438	0.20792	1.5058	1.0491	0.62556	0.48282	0.090789	0.30204	0.21426	0.17505	0.20269	0.276	0.4589	0.51895	0.0013443	0.41209	0.53405	0.046368
	0.1267	0.03967	1.516	0.95922	0.63538	0.59944	0.13423	0.32036	0.23332	0.43374	0.23231	0.25171	0.47901	0.63209	0.020332	0.42901	0.45014	0.12156
	0.37758	0.21357	1.5123	1.0188	0.6617	0.71391	0.1251	0.43339	0.24126	0.27553	0.25125	0.35568	0.49833	0.54413	0.042237	0.42916	0.37325	0.14449
	0.50072	0.48382	1.4705	0.89982	0.6257	0.53149	0.075076	0.26702	0.19901	0.3958	0.22119	0.21808	0.45357	0.60663	0.018144	0.3905	0.13198	0.047327
	0.6126	0.55977	1.4251	0.99014	0.5984	0.47055	0.056984	0.30191	0.18853	0.29049	0.21935	0.20299	0.44956	0.6124	0.034836	0.41977	0.088959	0.19796
	0.60013	0.7554	1.4186	0.79092	0.58058	0.5632	0.048754	0.15287	0.13901	0.25585	0.18322	0.19369	0.4499	0.5032	0.05045	0.47775	0.21095	0.20517
	0.28291	0.26512	1.4309	0.86382	0.58808	0.47241	0.086321	0.41425	0.18218	0.13543	0.23013	0.30476	0.46498	0.36589	0.010411	0.40664	0.19933	0.11013
	0.27939	0.32607	1.4462	0.86538	0.60367	0.58044	0.068726	0.28046	0.20068	0.27474	0.26054	0.23942	0.49191	0.4831	0.028584	0.35844	0.18367	0.13384
	0.23068	0.39132	1.385	0.91393	0.56729	0.39776	0.016237	0.26835	0.16661	0.34544	0.2391	0.17276	0.47787	0.46421	0.05173	0.23484	0.19031	0.23628
	0.34492	0.19537	1.3799	0.95886	0.54364	0.45614	0.029271	0.25674	0.20175	0.40847	0.27424	0.14778	0.47297	0.50057	0.017545	0.32945	0.16864	0.13281
	0.34755	0.092069	1.3277	0.80688	0.51938	0.4101	0.022103	0.03627	0.16601	0.24923	0.26151	0.16734	0.47599	0.53793	0.032402	0.15672	0.1605	0.01346
	0.34396	0.19553	1.3311	0.99505	0.50875	0.5487	0.036813	0.08873	0.17599	0.241	0.27267	0.17316	0.45517	0.48386	0.034302	0.29856	0.15652	0.15044
	0.26778	0.25768	1.3667	0.87191	0.52832	0.40061	0.052437	0.31348	0.22216	0.22641	0.32479	0.18393	0.4789	0.43713	0.021724	0.13451	0.13522	0.26973
	0.045852	0.24817	1.33	0.81794	0.50623	0.60571	0.005042	0.34173	0.16726	0.33469	0.31683	0.085716	0.50216	0.53247	0.041428	0.21511	0.23285	0.30697
	0.30241	0.086733	1.2911	0.66382	0.49581	0.37267	0.03125	0.1121	0.16567	0.26398	0.32272	0.035226	0.47814	0.45408	0.027467	0.22475	0.24235	0.32558
	0.16743	0.15067	1.2567	0.75557	0.49753	0.47494	0.025532	0.16834	0.1363	0.33548	0.33577	0.046928	0.47844	0.48494	0.054264	0.1984	0.26215	0.46657
	0.13622	0.18734	1.223	0.7038	0.49411	0.46399	0.071827	0.14596	0.11367	0.14553	0.33806	0.088651	0.46799	0.42151	0.054165	0.16983	0.2724	0.27927
	0.19308	0.50132	1.2028	0.77308	0.47982	0.47814	0.05334	0.20039	0.10066	0.090359	0.34447	0.10191	0.48688	0.39865	0.095942	0.11791	0.28995	0.27791
	0.014499	0.39656	1.2056	0.61543	0.48088	0.40343	0.021327	0.16879	0.14053	0.15308	0.38522	0.15358	0.47775	0.34876	0.066358	0.024949	0.28417	0.25296
	0.037939	0.25417	1.2154	0.5356	0.52058	0.59693	0.022608	0.02068	0.1737	0.30234	0.44902	0.15179	0.49977	0.26372	0.063536	0.055923	0.30851	0.29113
	0.13505	0.13087	1.2256	0.51782	0.55931	0.49294	0.0043358	0.10141	0.18899	0.33482	0.51774	0.033402	0.51415	0.25682	0.085331	0.010815	0.31571	0.28767
	0.23518	0.50436	1.1966	0.67597	0.55613	0.47515	0.02867	0.070938	0.16727	0.21229	0.53858	0.023049	0.51191	0.27714	0.11848	0.22903	0.3491	0.40208
	0.18955	0.54015	1.1744	0.58396	0.54769	0.30371	0.031655	0.033747	0.16889	0.21006	0.55521	0.027607	0.45208	0.25356	0.15469	0.15177	0.33232	0.57297
	0.27015	0.5453	1.16	0.39352	0.54834	0.1919	0.04145	0.11735	0.17126	0.24657	0.56198	0.068131	0.43079	0.069522	0.20086	0.25195	0.32536	0.35948
	0.43219	0.84222	1.0909	0.55021	0.5613	0.29495	0.065962	0.076544	0.14192	0.19863	0.57874	0.050571	0.28699	0.067558	0.29129	0.16909	0.3736	0.48174
	0.38676	1.0282	1.0878	0.55564	0.51418	0.26972	0.029748	0.081491	0.1547	0.26529	0.50491	0.10349	0.22923	0.050157	0.18633	0.058273	0.29062	0.20997
	0.31307	0.71193	1.0702	0.54459	0.58328	0.25663	0.093695	0.014001	0.13059	0.23904	0.5411	0.063247	0.075294	0.042622	0.18179	0.25774	0.34651	0.37164
	0.40888	0.57601	1.0451	0.50655	0.51939	0.26391	0.11015	0.078859	0.096826	0.17503	0.49372	0.062499	0.10366	0.025937	0.094686	0.044591	0.30009	0.22518
	0.49509	0.7823	1.0307	0.62088	0.51795	0.18315	0.1093	0.047595	0.049926	0.22576	0.46217	0.06696	0.043098	0.085342	0.061023	0.19845	0.28447	0.40314
	0.54159	0.7063	1.0274	0.50539	0.52735	0.29408	0.10309	0.050402	0.066371	0.31571	0.37222	0.14093	0.020001	0.28833	0.009217	0.060909	0.25986	0.21847
	0.59605	0.67039	1.0396	0.33827	0.55141	0.10618	0.12188	0.0040766	0.027262	0.30465	0.25534	0.15711	0.010602	0.028357	0.027936	0.090957	0.22825	0.31615
	0.54736	1	1.0199	0.66225	0.53315	0.30887	0.11022	0.1196	0.060027	0.2035	0.1907	0.2403	0.055714	0.35284	0.061262	0.1434	0.25812	0.36496
	0.31104	0.70946	1.0086	0.61647	0.51062	0.29787	0.063844	0.083268	0.10838	0.26705	0.13492	0.29613	0.033834	0.077035	0.032675	0.1352	0.23814	0.2268
	0.51869	0.63883	0.98937	0.50063	0.47657	0.15536	0.1107	0.093184	0.1019	0.14529	0.10154	0.14239	0.036208	0.27328	0.066159	0.029425	0.28434	0.44389
	0.50226	0.43123	0.97819	0.41372	0.32108	0.074079	0.035763	0.024562	0.12196	0.012773	0.10925	0.15992	0.0080848	0.036415	0.0079885	0.19044	0.23964	0.45704
	0.36622	0.32698	0.96644	0.45649	0.24703	0.13116	0.035258	0.41436	0.11906	0.14	0.090189	0.0088502	0.025138	0.096746	0.0072466	0.18617	0.28554	0.58121
	0.30298	0.31707	0.90836	0.59468	0.061168	0.076392	0.038547	0.23501	0.10505	0.0093235	0.060114	0.16779	0.05483	0.33032	0.077264	0.11187	0.32374	0.49971
	0.26794	0.35047	0.89441	0.33034	0.12811	0.18175	0.088432	0.024046	0.17603	0.34518	0.11526	0.16268	0.0061371	0.24621	0.022521	0.061735	0.26678	0.33369
	0.23105	0.38505	0.91466	0.37648	0.057892	0.011204	0.12106	0.062511	0.18471	0.2985	0.12061	0.097747	0.00096125	0.36206	0.0029217	0.027629	0.28316	0.42284
	0.1504	0.42124	0.88168	0.54677	0.00088994	0.13228	0.0039411	0.25077	0.12716	0.21951	0.060356	0.0042008	0.070496	0.2687	0.07902	0.1898	0.34659	0.40973
	0.050211	0.39188	0.83117	0.35837	0.010027	0.4131	0.0072119	0.19035	0.060079	0.3713	0.010518	0.045906	0.12616	0.43102	0.13821	0.14406	0.41563	0.24604
	0.12954	0.7126	0.8115	0.53451	0.043975	0.21293	0.037791	0.019391	0.097403	0.34014	0.022613	0.014767	0.14958	0.56962	0.11272	0.1488	0.41516	0.54573
	0.26619	0.18756	0.80655	0.71791	0.034285	0.14276	0.022288	0.016874	0.11884	0.50164	0.038092	0.064172	0.10675	0.41158	0.05293	0.11247	0.42097	0.59142
	0.17913	0.040057	0.75594	0.58665	0.049987	0.21639	0.062606	0.056108	0.10832	0.20045	0.0027129	0.046766	0.12968	0.34309	0.069371	0.004617	0.38703	0.51346
	0.008101	0.036075	0.70381	0.57017	0.0061135	0.1971	0.11676	0.29628	0.069731	0.3093	0.061097	0.006443	0.15667	0.68071	0.14105	0.12703	0.46229	0.47704
	0.37184	0.33134	0.67862	0.46358	0.015122	0.13985	0.078687	0.14033	0.092454	0.2166	0.05498	0.015476	0.099928	0.2833	0.057452	0.030517	0.48369	0.40988
	0.24641	0.20796	0.64151	0.44643	0.10658	0.25475	0.19435	0.26254	0.0059679	0.25996	0.16812	0.079683	0.16673	0.33392	0.15553	0.18777	0.56681	0.55963
	0.00063562	0.031309	0.59302	0.36303	0.062826	0.0086841	0.15433	0.22215	0.0092697	0.30352	0.16658	0.003522	0.22076	0.5701	0.13192	0.17168	0.68703	0.34362
	0.29136	0.26477	0.55343	0.59364	0.052012	0.047315	0.20431	0.047353	0.0025588	0.23212	0.15281	0.23121	0.25774	0.5375	0.12599	0.10256	0.84214	0.03891
	0.31281	0.27705	0.51692	0.50774	0.085241	0.028933	0.19719	0.15657	0.027112	0.21998	0.20005	0.010741	0.259	0.66274	0.12663	0.09981	0.97632	0.105
	0.01	0.014094	0.50472	0.39855	0.05394	0.041834	0.17564	0.2721	0.0031643	0.12482	0.19484	0.03515	0.18273	0.54295	0.083919	0.26144	1.1132	0.14285
			0.4973	0.34004	0.050929	0.012138	0.18525	0.022965	0.020936	0.20388	0.18919	0.094557	0.16107	0.65797	0.078398	0.1097	1.1206	0.15001
			0.45778	0.43171	0.078394	0.057249	0.2031	0.047989	0.020776	0.28815	0.2008	0.05838	0.13793	0.27694	0.080586	0.038293	1.2492	0.17038
			0.38401	0.28169	0.13612	0.13171	0.24492	0.20416	0.01291	0.33664	0.21724	0.35196	0.13577	0.46739	0.095735	0.090697	1.1608	0.16163
			0.31855	0.30405	0.20309	0.11595	0.29792	0.23388	0.056724	0.064538	0.28659	0.16515	0.16719	0.69335	0.1721	0.01251	1.207	0.18077
			0.30659	0.42717	0.17101	0.063487	0.26887	0.21271	0.0083394	0.18226	0.23903	0.066215	0.17482	0.60651	0.16175	0.0048502	1.1695	0.19034
			0.29155	0.41626	0.14302	0.012753	0.19344	0.096154	0.080373	0.087509	0.17484	0.23272	0.17324	0.71667	0.14163	0.15937	1.1976	0.17007
			0.29187	0.43899	0.11627	0.13584	0.14865	0.018418	0.10315	0.073846	0.14562	0.029976	0.13636	0.65102	0.11939	0.15671	1.1863	0.14892
			0.20584	0.38584	0.19234	0.25156	0.20726	0.093114	0.052806	0.2836	0.18986	0.11865	0.20718	0.81928	0.18672	0.12121	1.193	0.13249
			0.25022	0.38909	0.1112	0.11801	0.092199	0.010251	0.11227	0.14393	0.14417	0.039186	0.15238	0.39853	0.1308	0.25479	1.2142	0.081812
			0.28217	0.37975	0.071621	0.1656	0.087936	0.12142	0.14607	0.098368	0.10964	0.048831	0.11011	0.33192	0.056908	0.034349	1.2247	0.021387
			0.17194	0.37114	0.19044	0.33314	0.16699	0.14162	0.033655	0.36865	0.2151	0.11583	0.21193	0.5827	0.14715	0.0027304	1.3326	0.020121
			0.17205	0.37591	0.22846	0.23463	0.17197	0.075386	0.011965	0.11	0.24839	0.091809	0.27235	0.47214	0.18094	0.28782	1.4193	0.096672
			0.13534	0.35728	0.23446	0.20776	0.24362	0.069546	0.03362	0.17086	0.28624	0.023534	0.26607	0.53731	0.21844	0.27544	1.5976	0.14474
			0.15423	0.19885	0.19499	0.10142	0.25323	0.16769	0.037829	0.26343	0.28757	0.094344	0.24623	0.55179	0.23512	0.0063109	1.7661	0.26037
			0.11294	0.18224	0.18671	0.061588	0.21718	0.080379	0.026727	0.33943	0.27722	0.41857	0.27527	0.7795	0.2283	0.3286	2.0258	0.26659
			0.083298	0.077639	0.15828	0.11209	0.23147	0.15297	0.017656	0.28159	0.2691	0.4123	0.30651	0.78084	0.23456	0.24423	2.2875	0.26571
			0.083717	0.17922	0.20999	0.30581	0.29639	0.042801	0.067966	0.24597	0.31905	0.10363	0.38931	0.78343	0.29586	0.15254	2.5835	0.31715
			0.19047	0.31212	0.13875	0.25069	0.21438	0.12423	0.050803	0.036429	0.22286	0.081686	0.39486	0.72807	0.33699	0.27575	2.8835	0.32661
			0.22996	0.30709	0.18444	0.25289	0.19444	0.21605	0.0055262	0.018313	0.27675	0.092232	0.45281	0.60721	0.33664	0.1434	3.1873	0.32821
			0.24619	0.20713	0.17496	0.24327	0.14527	0.19411	0.011077	0.11372	0.31336	0.0051879	0.55834	0.64336	0.41244	0.17918	3.4194	0.32663
			0.24426	0.12032	0.23994	0.29204	0.19581	0.3798	0.031282	0.19259	0.37859	0.13365	0.59446	0.75085	0.33075	0.044325	3.3045	0.34489
			0.26239	0.084958	0.23934	0.045363	0.22523	0.095209	0.063592	0.16516	0.45899	0.096025	0.74513	0.35328	0.40212	0.035347	3.1993	0.29025
			0.26684	0.035961	0.29691	0.45062	0.2866	0.21305	0.11663	0.43278	0.54098	0.11424	0.79696	0.25152	0.32306	0.051622	3.1113	0.2735
			0.29354	0.11864	0.24205	0.38147	0.24867	0.045596	0.083156	0.55396	0.6857	0.051429	0.86806	0.15814	0.37028	0.059376	3.0233	0.31484
			0.33134	0.13187	0.32626	0.41499	0.27952	0.32735	0.15423	0.42087	0.72723	0.055727	0.82663	0.10113	0.32109	0.020866	2.986	0.36372
			0.33004	0.088828	0.37174	0.36986	0.34137	0.37981	0.25359	0.51525	0.86155	0.050582	0.85532	0.085825	0.37063	0.06168	2.9528	0.3442
			0.31702	0.034739	0.4134	0.30843	0.33184	0.43426	0.29696	0.47758	1.0228	0.032054	0.8063	0.069515	0.36529	0.093466	2.9425	0.36297
			0.29912	0.071848	0.47525	0.48359	0.35887	0.31783	0.38209	0.66036	1.1895	0.053331	0.83016	0.072177	0.39893	0.11419	2.946	0.33005
			0.25549	0.018938	0.53567	0.55043	0.29009	0.17372	0.31372	0.45511	1.1594	0.020797	0.81374	0.08128	0.47285	0.15214	2.9177	0.24606
			0.24759	0.25258	0.65447	0.53328	0.28411	0.023359	0.40505	0.53469	1.2473	0.094381	0.8376	0.10042	0.54028	0.23023	2.8971	0.26413
			0.17432	0.1434	0.62217	0.43011	0.16514	0.05015	0.31059	0.45638	1.1728	0.080135	0.87146	0.12454	0.68369	0.31516	2.912	0.26816
			0.10057	0.22034	0.75343	0.39048	0.20493	0.074866	0.38178	0.46204	1.198	0.071605	0.91183	0.163	0.8118	0.38391	2.9336	0.34598
			0.048611	0.078486	0.82553	0.28196	0.18068	0.050473	0.34994	0.47758	1.1667	0.018475	1.0165	0.22513	1.0442	0.49452	2.9447	0.36932
			0.098819	0.14608	0.88348	0.28805	0.25058	0.07193	0.42805	0.48998	1.1819	0.04572	1.0863	0.2882	1.2573	0.69406	2.9352	0.27994
			0.032367	0.038828	0.84387	0.19028	0.2683	0.040289	0.47384	0.5291	1.1997	0.060535	1.2575	0.38755	1.5312	0.87605	2.9097	0.29049
			0.056588	0.010284	0.90315	0.14893	0.30105	0.010534	0.51725	0.55003	1.2315	0.10281	1.4321	0.43726	1.8139	1.0488	2.8926	0.18039
			0.043434	0.041651	0.85916	0.14394	0.35765	0.059902	0.60281	0.6062	1.3307	0.1836	1.6876	0.40416	2.1194	0.98317	2.8814	0.13861
			0.050653	0.017623	0.87609	0.17304	0.4225	0.097243	0.68699	0.67352	1.4387	0.27163	1.9198	0.31874	2.4276	0.91963	2.8958	0.11184
			0.0099702	0.00011113	0.8788	0.19125	0.55033	0.13426	0.8343	0.70272	1.6131	0.40932	2.197	0.21472	2.7406	0.92622	2.8892	0.16568
			0.02937	0.10692	0.91114	0.21123	0.67701	0.17679	0.98906	0.77945	1.7592	0.59279	2.4793	0.23066	3.052	0.88913	2.8832	0.2048
			0.098332	0.10417	0.95546	0.22988	0.85619	0.31827	1.2181	0.85443	2.0035	0.79183	2.7757	0.25098	3.3647	0.82599	2.842	0.20389
			0.07727	0.01871	0.99354	0.27916	1.0478	0.39931	1.4583	0.99361	2.2544	0.98557	3.0701	0.1774	3.5574	0.83401	2.7988	0.14965
			0.11193	0.11017	1.1047	0.36425	1.3068	0.53987	1.7414	1.1777	2.547	1.0365	2.9653	0.31097	3.5288	0.89824	2.7139	0.19068
			0.16464	0.045616	1.1931	0.39466	1.5706	0.72093	2.0276	1.2826	2.8446	1.0602	2.8829	0.29165	3.5093	0.96912	2.6456	0.16888
			0.22424	0.15038	1.3704	0.51892	1.8621	0.86564	2.3003	1.2752	3.1477	0.99085	2.8141	0.28237	3.5083	0.97575	2.5475	0.23076
			0.24798	0.073992	1.5349	0.54444	2.1571	0.97688	2.5745	1.2769	3.4514	1.0176	2.74	0.32642	3.5196	1.0263	2.4716	0.27853
			0.34676	0.13644	1.7712	0.50891	2.456	1.0332	2.8484	1.2324	3.7511	0.99228	2.6577	0.3501	3.5007	0.9669	2.3858	0.31161
			0.45565	0.28187	1.9979	0.52561	2.7557	0.952	3.1223	1.2227	4.0448	1.0824	2.5853	0.24774	3.4942	0.99932	2.3043	0.26473
			0.5373	0.30189	2.2207	0.42477	3.046	0.98644	3.3145	1.2341	4.3175	1.0638	2.4843	0.24627	3.4532	1.0088	2.2196	0.25702
			0.65181	0.3381	2.4478	0.49138	3.3085	1.0108	3.1636	1.1214	4.5892	0.9884	2.3871	0.28428	3.4357	0.95705	2.1371	0.33076
			0.6481	0.26799	2.5515	0.47361	3.5495	0.97672	2.9699	1.1241	4.4727	1.0739	2.2568	0.21274	3.313	0.92883	2.0142	0.32741
			0.6187	0.38654	2.3517	0.33886	3.5481	0.93699	2.8114	1.1316	4.2408	1.0506	2.1913	0.22809	3.1932	0.8796	1.9051	0.33723
			0.4286	0.35496	2.0989	0.35677	3.2274	0.90997	2.595	1.1482	3.8926	1.0729	2.0377	0.27576	2.963	1.0123	1.7393	0.3961
			0.2355	0.32965	1.7887	0.46698	2.9352	0.91191	2.3938	1.2152	3.5742	1.0475	1.8482	0.30718	2.7138	0.93985	1.6034	0.40923
			0.22009	0.16675	1.4967	0.487	2.6083	0.96468	2.2367	1.0036	3.1653	0.8661	1.6716	0.28908	2.4697	0.76285	1.5326	0.38412
			0.78232	0.11601	1.4164	0.50907	2.2894	0.7069	1.8055	0.73231	2.8159	0.65373	1.5404	0.2363	2.1209	0.55326	1.2855	0.41355
			1.3697	0.058363	1.2015	0.58515	1.849	0.58799	1.3636	0.56354	2.1664	0.45669	1.2918	0.24451	1.6067	0.41214	1.1002	0.33752
			2.0227	0.31153	0.90946	0.44774	1.2806	0.45281	0.9274	0.41658	1.5197	0.29925	1.0034	0.24075	1.0971	0.30353	0.77476	0.28032
			2.5094	0.40887	0.65076	0.32841	0.88724	0.36032	0.63542	0.28421	1.0591	0.18982	0.75293	0.1803	0.75251	0.21364	0.53767	0.17277
			3.0345	0.41597	0.37299	0.25179	0.51391	0.20858	0.35999	0.17114	0.61976	0.12547	0.44409	0.13786	0.42687	0.17533	0.31001	0.11589
			3.4137	0.75785	0.23402	0.20185	0.32677	0.16431	0.22733	0.10697	0.39148	0.089855	0.28365	0.089725	0.26588	0.09216	0.19555	0.091613
			3.7629	0.75401	0.11193	0.18122	0.16067	0.15112	0.11071	0.073335	0.18746	0.082535	0.1405	0.079523	0.12378	0.091882	0.094084	0.058037
			3.9946	0.67345	0.06587	0.1566	0.094147	0.10851	0.063934	0.053113	0.10906	0.090988	0.084272	0.071673	0.071743	0.060127	0.055478	0.052395
			4.1599	0.52228	0.028951	0.11469	0.039684	0.10461	0.025843	0.043039	0.045096	0.051572	0.038288	0.061599	0.030041	0.038557	0.024082	0.053611
			4.3091	0.63602	0.021778	0.13994	0.024802	0.097643	0.015839	0.054127	0.026973	0.064998	0.02496	0.039559	0.018361	0.036792	0.0091572	0.023921
			4.4801	0.62783	0.017624	0.11811	0.014138	0.1011	0.0087193	0.041332	0.014053	0.047687	0.015359	0.047812	0.010125	0.030935	0.0032472	0.024202
			4.2886	0.42767	0.011564	0.10696	0.010849	0.10585	0.0063367	0.03763	0.0043833	0.023687	0.0099264	0.042643	0.0073816	0.031759	0.0025194	0.052181
			4.0116	0.54372	0.0060685	0.086072	0.0084073	0.085439	0.0044974	0.022874	0.0042208	0.027792	0.0052792	0.036514	0.0052683	0.034713	0.0012589	0.030293
			3.7377	0.56852	0.0046118	0.086741	0.004334	0.1033	0.0031658	0.070546	0.0055866	0.026083	0.0037668	0.036195	0.003721	0.030377	0.0027936	0.034809
			3.4477	0.65232	0.0032268	0.088656	0.00034882	0.086524	0.0018925	0.057252	0.006849	0.014251	0.002331	0.045895	0.0022386	0.027711	0.0069165	0.052752
			3.1519	0.70918	0.0024174	0.066026	0.0032104	0.067208	0.0025828	0.022531	0.0030149	0.035562	0.0014698	0.032083	0.0013781	0.031781	0.0032473	0.04012
			2.8559	0.51826	0.001674	0.075193	0.0067032	0.088804	0.0069954	0.021948	0.00089862	0.05834	0.00066731	0.036627	0.00058898	0.026075	0.013362	0.010526
			2.5606	0.6359	0.0010782	0.079334	0.0021159	0.062582	0.0034853	0.037544	0.002961	0.040302	0.0026341	0.034214	0.00231	0.015752	0.0091788	0.034989
			2.2653	0.60269	0.0037763	0.054547	0.0025376	0.054158	7.3959e-05	0.019654	0.0051014	0.046537	0.0058786	0.030037	0.0051503	0.029996	0.0049557	0.026235
			1.9796	0.61203	0.00098205	0.074218	0.00030378	0.063895	0.0025001	0.028453	0.0053214	0.064075	0.0023925	0.043347	4.6462e-05	0.024839	0.0053105	0.019344
			1.6944	0.48076	0.0018372	0.064208	0.0031266	0.063764	0.0050573	0.01968	0.0055707	0.039806	0.010685	0.070251	0.0052626	0.0275	0.0056505	0.031151
			1.4176	0.3952	0.0015486	0.054283	0.0024183	0.056317	0.0025297	0.030379	0.0027832	0.041832	0.0050928	0.044964	0.0055661	0.031616	2.3823e-05	0.032655
			1.1429	0.30918	0.0012597	0.061968	0.0079635	0.062613	3.2942e-07	0.033155	7.5853e-07	0.024901	0.00049602	0.023169	0.0058727	0.028756	0.0056055	0.035376
			0.8975	0.32321	0.0011882	0.06012	0.0049312	0.068161	0.0023796	0.032204	1.8527e-07	0.057625	0.00024816	0.038894	0.0029363	0.05075	0.0028026	0.042983
			0.6552	0.31124	0.001106	0.029343	0.0019036	0.043062	0.0047593	0.024879	1.76e-08	0.021521	1.5156e-08	0.042731	1.1493e-08	0.03165	1.2196e-08	0.031498
			0.42209	0.32544	0.00097694	0.037257	0.0017921	0.036697	0.0023796	0.023896	1.9249e-10	0.049553	8.3813e-10	0.023066	7.6975e-10	0.021616	1.0258e-09	0.025076
			0.19099	0.23002	0.00084256	0.033767	0.0016761	0.04108	1.99e-12	0.017326	1.7958e-11	0.033781	7.819e-11	0.047399	7.2502e-11	0.035472	9.5714e-11	0.032848
			0.01006	0.18917	0.00070611	0.038828	0.0012664	0.031271	0	0.020312	0	0.02007	0	0.033459	4.2047e-13	0.021923	7.2939e-15	0.028676
			0.17924	0.15634	0.00056941	0.031862	0.0042228	0.030486	0	0.018392	0	0.034477	0	0.019264	3.9226e-14	0.019033	6.8046e-16	0.025094
			0.30155	0.15075	0.00046137	0.03831	0.00089111	0.034932	0	0.026428	0	0.043282	0	0.035661	0.0027817	0.033385	0	0.02817
			0.39351	0.13886	0.00035661	0.030726	0.0060062	0.036894	0	0.03736	0	0.021805	0	0.027553	0.0055634	0.030183	0	0.037083
			0.444	0.14435	0.00025848	0.029034	0.0031685	0.060169	0	0.047931	0	0.020682	0	0.036899	0.0052545	0.037645	0.002985	0.018146
			0.45511	0.090332	0.00016111	0.051141	0.00033689	0.032396	0	0.038042	0	0.022866	0	0.038343	0.0049456	0.031107	0.00597	0.028873
			0.50346	0.055306	0.00010612	0.017733	0.0002359	0.026237	0	0.020977	0.0023523	0.027484	0.0024357	0.042503	0.0024728	0.035399	0.0056573	0.016284
			0.49039	0.017156	5.5993e-05	0.028408	0.00014412	0.031114	0	0.028433	0.0047046	0.016759	0.0048714	0.042937	0	0.030787	0.0053446	0.020205
			0.5364	0.084966	3.3973e-05	0.039318	9.2069e-05	0.024187	0	0.030627	0	0.02998	0	0.039355	0	0.026676	0	0.034704
			0.52358	0.21134	1.5178e-05	0.030708	4.4574e-05	0.027658	0	0.040134	0	0.01473	0	0.032563	0	0.047117	0	0.0262
			0.64081	0.28046	9.4582e-06	0.019706	2.724e-05	0.020472	0	0.024132	0	0.017681	0	0.030511	0	0.020252	0	0.027207
															3.5574	1.0488
	Ref		Lung		Adipose		Breast		SolidWater		Brain		Liver		BoneMineral		Calcium Carbonate
	Mea vs Ray	Mea vs MC	Mea vs Ray	Mea vs MC	Mea vs Ray	Mea vs MC	Mea vs Ray	Mea vs MC	Mea vs Ray	Mea vs MC	Mea vs Ray	Mea vs MC	Mea vs Ray	Mea vs MC	Mea vs Ray	Mea vs MC	Mea vs Ray	Mea vs MC
1	84	83	89	154	165	180	163	175	163	167	147	171	154	178	154	176	122	180
2	2	3	71	26	10	0	6	5	5	13	16	9	11	2	6	4	21	0
3	0	0	8	0	5	0	6	0	9	0	6	0	14	0	7	0	31	0
4	0	0	7	0	0	0	5	0	3	0	6	0	1	0	13	0	6	0
5	0	0	5	0	0	0	0	0	0	0	5	0	0	0	0	0	0	0
6	0	0	0	0	0	0	0	0	0	0	0	0	0	0	0	0	0	0
7	0	0	0	0	0	0	0	0	0	0	0	0	0	0	0	0	0	0
8	0	0	0	0	0	0	0	0	0	0	0	0	0	0	0	0	0	0
9	0	0	0	0	0	0	0	0	0	0	0	0	0	0	0	0	0	0
10	0	0	0	0	0	0	0	0	0	0	0	0	0	0	0	0	0	0
Sum	86	86	180	180	180	180	180	180	180	180	180	180	180	180	180	180	180	180
Gamma passing rate	97.6744	96.5116	49.4444	85.5556	91.6667	100	90.5556	97.2222	90.5556	92.7778	81.6667	95	85.5556	98.8889	85.5556	97.7778	67.7778	100
Max	1.178	1.1968	4.4801	1.2699	2.5515	0.8826	3.5495	1.1812	3.3145	1.2826	4.5892	1.0824	3.0701	1.0382	3.5574	1.0488	3.4194	0.70343
